# Supplementary material for: The staphylococcal biofilm protein Aap mediates cell–cell adhesion through mechanically distinct homophilic and lectin interactions
Source: PNAS Nexus. 2022 Dec 2;1(5):pgac278. doi: 10.1093/pnasnexus/pgac278 (PMC9802226; doi:10.1093/pnasnexus/pgac278)
Supplement: pgac278_Supplemental_Files [file pgac278_supplemental_files.zip]

Archive with 2 entries (2 files):
- PNASNEXUS-PNASNEXUS-2022-00916-T-s01.pdf
- PNASNEXUS-PNASNEXUS-2022-00916-T-s02.xlsx
