# Supplementary material for: The staphylococcal biofilm protein Aap mediates cell–cell adhesion through mechanically distinct homophilic and lectin interactions
Source: PNAS Nexus. 2022 Dec 2;1(5):pgac278. doi: 10.1093/pnasnexus/pgac278 (PMC9802226; doi:10.1093/pnasnexus/pgac278)
Supplement: pgac278_Supplemental_Files [file pgac278_supplemental_files.zip › PNASNEXUS-PNASNEXUS-2022-00916-T-s02.xlsx]

## Sheet: Fig.2A
Force (bin center)	Frequency(%)	Frequency(%)				Insert histograms	Contour length (bin center)	Frequency(%)	Frequency(%)			curve1			curve2			curve3			curve4
	Pair#1	pair#2						Pair#1	pair#2			Distance (nm)	Force (pN)		Distance (nm)	Force (pN)		Distance (nm)	Force (pN)		Distance (nm)	Force (pN)
16	0	0					8	0	0			-14.9617	1072.05		-14.9899	407.328		-6.85931	873.158		-16.7006	278.278
48	0	0					24	0	0			-14.4842	1070.23		-14.5906	399.196		-6.29451	878.357		-16.5333	251.476
80	3.44828	1.97869					40	0	0.14771			-14.0086	1068.27		-13.9977	406.651		-5.78792	878.932		-16.1249	244.041
112	6.89655	5.17504					56	0	1.03397			-13.853	1040.51		-13.4893	407.305		-5.52235	860.027		-15.5465	250.424
144	8.18966	5.02283					72	0	6.64697			-13.4338	1033.98		-13.0936	398.843		-5.20039	845.692		-15.0744	248.164
176	7.75862	7.30594					88	0.43103	10.4874			-12.8662	1039.44		-12.7107	389.351		-4.97756	823.29		-14.7261	235.894
208	6.89655	5.17504					104	0	12.7031			-12.386	1037.84		-12.1723	392.478		-4.2245	843.673		-14.1904	238.755
240	4.74138	5.32725					120	0.43103	14.4756			-12.1405	1017.28		-11.7312	387.669		-3.81614	836.337		-13.7629	232.931
272	9.05172	3.80518					136	0.43103	9.60118			-11.9567	991.788		-11.3892	374.938		-3.44234	826.166		-13.3782	223.605
304	9.05172	3.65297					152	2.58621	8.71492			-11.3919	996.998		-10.8917	374.681		-2.99577	821.822		-12.989	214.692
336	6.03448	4.56621					168	2.58621	3.84047			-10.9663	991.062		-10.6052	357.429		-2.54921	817.487		-12.6724	199.879
368	4.31034	3.80518					184	2.58621	3.98818			-10.4797	989.956		-10.2496	345.806		-2.21906	803.843		-12.0567	209.195
400	3.87931	5.02283					200	6.03448	1.92024			-10.1232	978.392		-9.96677	328.287		-1.76159	800.4		-11.5265	211.656
432	3.44828	5.17504					216	6.46552	1.92024			-9.64572	976.513		-9.3847	334.866		-1.19588	805.667		-11.3591	184.817
464	4.74138	11.2633					232	10.3448	1.62482			-9.29466	964.557		-8.95542	329.097		-1.19588	765.399		-11.0199	171.894
496	6.89655	5.02283					248	6.89655	2.06795			-8.98816	948.971		-8.47156	327.767		-0.78479	758.225		-10.4715	175.721
528	2.58621	2.73973					264	4.74138	1.03397			-8.59798	940.073		-8.18416	310.647		-0.35187	752.759		-10.0003	173.42
560	1.2931	3.19635					280	4.31034	1.03397			-8.14233	936.52		-7.69758	309.485		-0.1154	731.572		-9.51378	172.348
592	0.86207	3.04414					296	4.31034	1.77253			-7.82128	922.098		-7.36289	296.177		0.59036	748.12		-9.25912	152.536
624	0.43103	2.73973					312	2.58621	1.03397			-7.56298	902.558		-7.13097	274.535		0.78863	723.78		-8.61701	164.025
656	1.2931	2.43531					328	1.72414	1.4771			-6.85812	919.072		-6.57345	279.096		1.20973	717.419		-8.20501	156.884
688	2.15517	2.43531					344	2.58621	0.88626			-6.33243	921.15		-6.37063	255.134		1.86911	730.248		-7.85122	145.111
720	0.86207	1.52207					360	0.86207	0.29542			-6.09687	899.863		-5.77764	262.608		2.10558	709.047		-7.351	145.123
752	0.43103	1.36986					376	3.01724	0.44313			-5.61302	898.514		-5.31198	259.844		2.67674	714.718		-6.85805	144.54
784	0.43103	1.52207					392	1.72414	0.59084			-5.08733	900.6		-4.96001	247.879		3.03872	703.625		-6.5279	130.806
816	0	0.15221					408	1.2931	0.29542			-4.96637	870.077		-4.70262	228.286		3.29975	684.37		-6.30326	108.641
848	0	0.45662					424	1.2931	0.59084			-4.55801	862.669		-4.33609	217.456		3.63353	670.953		-5.67844	118.712
880	0.43103	0.30441					440	0.86207	0.44313			-4.11418	858.144		-4.04414	200.668		3.9946	659.767		-5.21732	115.558
912	0.43103	0.45662					456	1.72414	0.73855			-3.67034	853.613		-3.63851	193.074		4.61124	669.118		-4.86353	103.793
944	0	0.30441					472	0	1.77253			-3.32837	840.845		-3.46571	166.63		4.92592	654.211		-4.42333	98.9674
976	0	0.15221					488	1.72414	1.18168			-2.81633	841.791		-2.93456	169.114		5.53983	663.366		-3.83216	106.298
1008	0	0					504	1.72414	1.77253			-2.52711	824.79		-2.31429	178.845		5.89636	651.832		-3.59842	84.8038
1040	0	0.60883					520	1.72414	1.32939			-2.14239	815.514		-2.03689	160.851		6.33473	646.821		-3.02362	90.7906
1072	0.43103	0.76104					536	0.86207	1.4771			-1.71948	809.261		-1.66218	150.689		6.60758	628.477		-2.58161	86.165
1104	0	0					552	2.58621	0.44313			-1.18924	811.721		-1.27019	142.002		7.07324	625.752		-2.35878	63.8031
1136	0	0.45662					568	4.31034	1.18168			-0.60534	818.495		-0.67538	149.611		7.32062	605.348		-1.87493	62.5027
1168	0.43103	0.15221					584	2.15517	0			-0.22427	808.861		-0.19061	148.308		7.81812	605.166		-1.30468	68.113
1200	0	0.45662					600	2.58621	0.44313			0.01857	788.18		0.07587	129.489		8.32743	605.924		-1.05547	47.9132
1232	0	0.15221					616	4.31034	0.29542			0.66522	799.99		0.45422	119.657		8.5448	583.092		-0.25148	72.4188
1264	0.43103	0.15221					632	2.15517	0.29542			0.8262	772.661		1.0463	127.088		9.19509	595.209		-0.04139	49.0058
1296	0	0.45662					648	2.58621	0			1.27185	768.23		1.43374	117.916		9.397	571.162		0.30786	36.8833
1328	0.43103	0.45662					664	0.43103	0			1.78663	769.451		1.80391	107.483		9.89177	570.765		0.68257	26.7553
1360	0.86207	0					680	0.86207	0			1.96671	743.639		2.37689	113.316		10.3774	569.587		1.03273	14.6666
1392	0	0					696	1.2931	0			2.42964	740.616		2.60881	91.6626		10.5002	539.222		1.45837	8.70134
1424	0.43103	0					712	0	0			2.79617	729.859		3.06629	88.2071		11.1805	553.672		1.93949	7.14547
1456	0	0.15221					728	0	0			3.48283	744.912		3.37369	72.6641		11.4907	538.43		2.46973	9.54114
1488	0	0					744	0.43103	0			3.84572	733.82		3.6611	55.5321		11.9354	533.963		2.86718	1.26959
1520	0	0					760	0.43103	0			4.22316	724.002		4.39506	74.3325		12.1528	511.141		3.38377	2.6663
1552	0	0.30441					776	0	0			4.60333	714.284		4.77795	64.8435		12.6093	507.671		3.68117	-13.713
1584	0.43103	0.45662					792	0	0			4.99987	705.979		5.29273	66.0706		13.0059	499.302		4.25143	-8.04334
1616	0	0					808	0	0			5.46735	703.316		5.68654	57.4179		13.4061	491.278		4.34692	-40.6702
1648	0	0					824	0	0			5.80932	690.585		6.05216	46.605		13.708	475.305		4.9963	-28.6201
1680	0	0					840	0	0			6.07035	671.349		6.37685	32.4618		14.1136	467.632		5.19821	-52.6617
1712	0	0					856	0	0			6.51509	666.866		6.8416	29.5361		14.4392	453.615		5.7721	-46.7056
1744	0	0					872	0	0			6.88162	656.064		7.27634	24.2931		14.8349	445.159		6.16682	-55.2142
1776	0	0					888	0	0			7.42458	659.528		7.97847	40.5475		15.2223	436.087		6.89078	-37.158
1808	0	0					904	0	0			7.58375	632.076		8.5469	45.9999		15.7189	435.823		7.45285	-32.2109
1840	0	0					920	0	0			7.7902	608.434		8.59238	9.37446		16.1491	430.206		7.90123	-36.3706
1872	0	0.30441					936	0	0			8.1158	594.317		9.13534	12.8184		16.4365	413.056		8.35234	-40.3233
1904	0	0					952	0	0			8.61329	594.093		9.4473	-2.37538		16.6802	392.39		8.65338	-56.3901
1936	0	0					968	0	0			9.01256	586.015		10.1221	11.7096		17.1896	393.135		9.23546	-49.7596
1968	0	0					984	0	0			9.28996	568.044		10.3195	-12.7528		17.6225	387.672		9.5556	-64.2523
2000	0	0					1000	0	0			9.48914	543.769		11.0417	5.17586		17.9754	375.857		9.97579	-70.7036
												9.95116	540.716		11.1935	-22.9348		18.2964	361.428		10.476	-70.6585
												10.314	529.662		11.7729	-16.5471		18.6547	349.955		10.8589	-80.1576
												10.6897	519.624		12.0576	-33.9813		18.9885	336.563		11.2218	-91.2114
												11.1435	515.911		12.6196	-28.951		19.1632	310.347		11.5328	-106.404
												11.5146	505.536		13.1089	-29.8779		19.5552	301.598		12.2268	-90.8352
												12.1749	518.411		13.3927	-47.3344		19.959	293.831		12.7052	-92.5518
												12.4232	498.121		13.8256	-52.7659		20.2964	280.78		13.0963	-101.329
												12.8997	496.236		14.2394	-59.6912		20.5047	257.222		13.5437	-105.635
												13.1799	478.481		14.7515	-58.7894		21.084	263.65		13.6292	-139.005
												13.8811	494.679		15.1562	-66.4948		21.2932	240.197		14.455	-112.771
												14.1594	476.8		15.5646	-73.8718		21.3669	205.762		14.857	-120.702
												14.4168	457.254		15.9329	-84.5028		21.9971	216.32		15.3291	-122.915
												14.6614	436.703		16.4622	-82.232		22.4519	212.655		15.6356	-138.579
												15.0216	425.371		16.9606	-82.3573		22.6638	189.437		15.9275	-155.309
												15.4081	416.257		17.3754	-89.2606		23.0658	181.459		16.2295	-171.337
												15.8947	415.163		17.8247	-93.3702		23.5315	178.72		16.6669	-176.38
												16.2449	403.078		18.1948	-103.855		24.1845	191.021		17.4209	-155.894
												16.5996	391.318		18.5986	-111.609		24.5101	176.967		17.8229	-163.786
												17.0052	383.703		18.9925	-120.232		24.8375	163.066		18.0494	-185.897
												17.7164	400.746		19.4226	-125.874		25.3359	162.886		18.4022	-197.74
												18.4231	417.402		19.8692	-130.242		25.8734	165.96		18.9589	-193.151
												18.6641	396.533		20.3667	-130.422		26.3545	164.421		19.49	-190.671
												19.2125	400.365		20.5959	-152.312		26.6092	144.598		19.6073	-221.57
												19.4472	379.022		20.846	-172.429		26.9248	129.766		20.0985	-222.295
												19.9702	380.85		21.4626	-163.062		27.3504	123.768		20.4486	-234.34
												21.0424	426.922		21.6545	-187.922		27.6315	106.079		20.9634	-233.21
												22.1457	475.529		22.0183	-198.909		27.9762	93.5629		21.6064	-221.646
												22.595	471.445		22.504	-200.156		28.1608	68.1574		21.9002	-238.297
												23.1898	479.062		22.645	-229.074		28.5801	61.6383		22.3049	-246
												23.5236	465.694		23.1943	-225.115		28.7947	38.5657		22.3531	-282.444
												23.9055	456.161		23.5308	-238.371		29.1294	25.2985		22.8797	-280.28
												24.2384	442.635		23.8164	-255.638		29.5678	20.2578		23.3135	-285.608
												24.7732	445.424		24.1338	-270.358		29.8215	0.40752		23.62	-301.205
												25.3334	450.289		24.7605	-260.18		30.4518	10.9564		24.0866	-303.926
												25.4135	416.48		25.1479	-269.319		30.7965	-1.63668		24.4367	-316.032
												26.0765	429.6		25.5026	-281.025		31.374	4.60188		24.927	-316.792
												26.4057	415.836		25.7882	-298.379		31.7669	-3.99848		25.2371	-332.146
												26.6549	395.599		26.2848	-298.63		32.2171	-8.04134		25.7082	-334.509
												27.046	386.795		26.5867	-314.664		32.9502	10.7398		26.5613	-306.065
												27.6044	391.518		26.906	-329.25		33.2576	-4.83401		26.9251	-317.006
												27.8891	374.133		26.9996	-362.035		33.6541	-13.1483		27.4927	-311.583
												28.3739	372.898		27.5408	-358.727		34.007	-25.0311		27.9938	-311.516
												28.8086	367.578		27.7463	-382.468		34.3717	-35.9435		28.2403	-331.96
												29.1115	351.692		28.0883	-395.258		34.64	-54.6283		28.5904	-344.045
												29.3761	332.696		28.4594	-405.663		34.962	-69.012		28.9506	-355.298
												29.9691	340.21		28.6449	-431.018		35.4404	-70.7074		29.489	-352.28
												30.7377	361.862		29.0515	-438.545		36.1016	-57.7239		29.6418	-380.247
												31.4844	381.724		29.7409	-423.342		36.5118	-64.9784		30.0201	-390.054
												31.9618	379.92		30.4002	-410.538		36.9956	-66.3049		30.584	-384.906
												32.6549	395.464		30.9914	-403.215		37.8251	-39.7918		30.9178	-398.31
												33.0705	388.599		31.3234	-416.763		38.7673	-4.16222		31.2525	-411.695
												33.447	378.642		31.5389	-439.72		39.4158	7.77842		31.5135	-430.94
												34.0164	384.221		32.0546	-438.515		39.986	13.438		31.7791	-449.86
												34.432	377.44		32.6485	-430.91		40.9674	52.2252		32.2711	-450.527
												34.7549	363.115		33.1651	-429.607		41.4312	49.2815		32.504	-472.021
												35.2187	360.219		33.7108	-425.958		41.8705	44.4246		32.8368	-485.499
												35.5398	345.772		34.211	-426.009		42.0224	16.3301		33.1897	-497.37
												35.7108	319.222		34.4057	-450.617		42.5999	22.5637		33.5126	-511.681
												36.3302	328.847		35.1951	-427.347		42.7509	-5.56704		33.8646	-523.643
												37.0168	343.909		35.317	-457.848		43.0592	-21.0337		34.3884	-521.759
												37.1733	316.185		35.4752	-485.384		44.1634	27.6345		34.6795	-538.552
												37.6653	315.502		35.9809	-484.93		44.4908	13.7402		35.0915	-545.668
												38	302.184		36.2056	-507.2		44.8327	0.98832		35.6654	-539.745
												38.281	284.514		36.6412	-512.376		45.3175	-0.28198		36.2465	-533.184
												39.0513	306.324		37.1141	-514.617		45.6322	-15.2241		36.5985	-545.157
												39.4061	294.599		37.6853	-508.841		46.0142	-24.709		37.2597	-532.188
												39.8099	286.845		38.0445	-520.259		46.438	-30.8986		37.6253	-542.994
												40.1782	276.194		38.4975	-524.027		47.0465	-22.1795		38.6521	-500.565
												40.7421	281.31		38.6375	-553.06		47.3593	-37.2566		39.4698	-475.03
												41.1005	269.923		38.8804	-573.878		47.9696	-28.3772		39.7645	-491.56
												41.4652	259.019		39.2824	-581.766		48.5426	-22.541		40.2938	-489.222
												41.7471	241.413		40.0373	-561.242		48.9309	-31.4951		40.5685	-507.414
												42.029	223.792		40.6402	-552.988		49.1874	-51.1585		40.8831	-522.31
												42.6757	235.641		41.1323	-553.676		49.8359	-39.2418		41.4443	-517.39
												43.386	252.555		41.607	-555.717		50.5307	-23.5589		42.281	-490.278
												43.8426	249.058		42.3119	-539.225		51.4084	6.87152		42.5539	-508.635
												44.0408	224.698		42.6238	-554.374		51.8504	2.19847		43.1814	-498.336
												44.5738	227.353		43.6125	-515.016		52.9418	49.8623		43.4898	-513.797
												45.0013	221.461		44.2791	-501.658		53.3529	42.7026		44.0036	-512.687
												45.3087	205.957		44.5047	-523.817		54.0041	54.8733		44.4484	-517.167
												45.9954	220.965		44.733	-545.704		54.4497	50.4246		45.1296	-502.576
												46.9712	259.293		45.1713	-550.727		55.0664	59.8555		45.4561	-516.577
												47.677	275.907		45.5142	-563.417		55.4265	48.5442		46.8731	-442.708
												48.1845	276.458		45.8708	-574.999		56.1568	67.1134		47.6498	-420.414
												48.5783	267.937		46.481	-566.114		56.4752	52.4441		48.1382	-421.337
												48.973	259.44		47.2323	-545.878		56.9254	48.3974		48.5193	-430.939
												49.6615	274.586		47.5242	-562.653		57.0436	17.644		48.9131	-439.527
												50.0472	265.328		47.7516	-584.693		58.2996	78.5507		49.0832	-466.156
												50.3309	247.916		48.3664	-575.457		58.7416	73.8549		49.4542	-476.57
												50.7111	238.25		49.1859	-549.723		59.5602	99.4947		49.8535	-484.66
												51.0667	226.629		49.7652	-543.397		60.6206	144.703		50.3555	-484.537
												51.2868	204.011		50.1536	-552.395		61.2655	156.336		50.7039	-496.748
												51.9252	215.145		50.4937	-565.308		62.1286	185.595		51.3651	-483.753
												52.4473	216.92		50.7274	-586.749		62.9581	212.157		52.5229	-430.805
												52.6774	195.142		51.6379	-553.7		64.094	263.403		52.6038	-464.597
												53.4996	221.154		52.8611	-495.432		64.4924	255.187		53.185	-458.081
												54.7565	282.084		53.4723	-486.545		65.1081	264.485		53.9198	-439.176
												55.3222	287.379		53.7079	-507.894		65.5401	258.993		54.6583	-419.97
												55.8479	289.409		54.1008	-516.489		65.8175	241.007		55.2268	-414.42
												56.0098	262.206		54.9802	-485.991		66.2895	238.78		55.4942	-433.207
												56.3972	253.083		55.6078	-475.671		66.8643	244.758		55.888	-441.737
												57.545	305.247		56.8556	-415.488		67.1745	229.459		56.2536	-452.626
												58.1835	316.425		57.837	-376.731		67.5792	221.767		57.0903	-425.469
												58.7992	325.716		58.4181	-370.154		68.2022	231.669		57.8052	-408.157
												59.2003	317.742		59.4186	-329.843		68.6761	229.518		57.9662	-435.526
												59.6087	310.336		59.9761	-325.286		69.2454	235.115		58.3309	-446.471
												60.1735	315.536		60.4627	-326.398		69.5774	221.549		59.0576	-428.206
												60.6218	311.35		60.8874	-332.471		70.6596	268.496		59.6715	-419.037
												61.3049	326.088		61.4822	-324.861		72.1549	348.67		60.119	-423.313
												61.7214	319.376		62.0834	-316.691		72.5387	339.306		60.5955	-425.156
												62.1507	313.686		62.339	-336.422		73.5673	381.859		61.1276	-422.597
												62.6	309.552		62.9101	-330.745		74.0457	380.084		61.6797	-418.43
												63.1129	310.561		63.4067	-331.064		74.7997	400.603		62.1671	-419.443
												63.595	309.127		63.8706	-333.954		74.9925	375.824		62.3618	-444.055
												64.379	332.015		64.2725	-341.879		75.2599	357.017		62.8311	-446.546
												64.5481	305.334		64.881	-333.161		76.0011	376.476		63.807	-408.245
												66.0624	387.067		65.1857	-348.949		76.8497	404.573		64.209	-416.146
												66.5854	388.9		65.6522	-351.638		77.0088	377.021		64.6728	-419.064
												67.4012	414.314		66.6118	-314.628		77.6946	392.013		65.0448	-429.411
												68.0997	430.312		67.0483	-319.777		78.1693	389.951		65.7224	-415.15
												68.4953	421.895		67.4412	-328.429		78.4677	373.697		66.1125	-424.008
												69.031	424.704		67.7759	-341.75		79.0916	383.634		66.7865	-409.966
												69.4394	417.329		68.3826	-333.211		79.3326	362.764		67.1421	-421.616
												70.0451	425.825		68.9146	-330.657		79.9229	370.057		67.4176	-439.775
												70.4253	416.193		69.9851	-284.741		81.2562	437.174		68.0015	-432.985
												70.9091	414.824		70.2989	-299.775		81.8683	446.163		68.7255	-414.95
												71.5603	427.031		70.5662	-318.501		82.1857	431.484		69.4085	-400.229
												72.4034	454.661		71.3902	-292.387		82.8878	447.773		70.5709	-346.872
												73.4675	500.085		72.7272	-225.024		83.3016	440.802		72.0788	-265.644
												74.5071	543.572		73.4139	-209.993		84.122	466.583		72.4135	-279.008
												75.5357	586.129		73.9887	-203.953		84.353	444.871		73.5622	-226.744
												76.196	599.074		74.3688	-213.619		84.8996	448.663		73.8414	-244.522
												76.5726	589.09		74.9136	-210.093		85.3998	448.643		74.5954	-224.062
												77.1037	591.584		75.6522	-190.865		85.8137	441.676		75.0792	-225.435
												77.955	619.848		75.8722	-213.484		86.3603	445.416		75.6095	-222.992
												78.8008	647.723		76.3079	-218.639		86.785	439.313		76.1915	-216.359
												79.5775	670.023		76.5462	-239.778		87.1524	428.649		77.4394	-156.158
												80.2969	687.713		76.9091	-250.858		87.8655	445.771		78.126	-141.094
												81.0682	709.496		77.6894	-228.311		88.4075	449.159		78.6981	-135.303
												81.2228	681.712		78.0214	-241.817		89.508	497.551		79.1056	-142.818
												81.7348	682.661		78.4261	-249.573		89.9728	494.668		79.9805	-112.578
												82.2505	683.908		78.6917	-268.495		90.4957	496.506		80.2979	-127.299
												82.5725	669.556		79.1055	-275.457		91.0787	503.219		81.0828	-104.372
												83.5557	708.448		79.5784	-277.601		91.8163	522.35		81.2511	-131.169
												83.673	677.608		80.5307	-241.215		91.9045	489.119		81.8759	-121.122
												84.0177	665.073		81.6866	-188.349		92.8786	527.324		82.3615	-122.241
												84.5879	670.712		82.3042	-178.909		93.3279	523.203		82.7663	-129.94
												85.1154	672.909		82.8935	-171.755		93.8227	522.792		83.1837	-136.621
												85.7748	685.759		83.2764	-181.181		94.4193	530.577		83.5821	-144.84
												85.864	652.635		83.6812	-188.874		94.9141	530.072		84.2551	-130.941
												86.5152	664.772		84.0095	-202.728		95.186	511.724		84.9354	-116.394
												87.6739	717.818		84.406	-211.113		95.9154	530.16		85.2055	-134.958
												87.9203	697.411		84.828	-217.448		96.4211	530.603		85.9377	-116.26
												88.6579	716.497		85.2337	-225.027		97.0414	540.307		86.3279	-125.137
												89.2409	723.216		85.7866	-220.842		97.3679	526.305		86.7881	-128.314
												89.7675	725.33		86.1987	-227.934		97.7435	516.282		87.5229	-109.455
												90.1886	718.915		86.8407	-216.471		98.4111	529.785		87.9913	-111.954
												90.6024	711.985		89.7366	-23.4628		99.0677	542.37		88.3724	-121.589
												91.1054	712.181		90.1668	-29.1279		99.2223	514.549		88.8344	-124.702
												91.7702	725.476		90.8025	-18.1512		99.7262	514.842		89.6239	-101.342
												92.2159	721.064		91.2518	-22.2684		100.183	511.286		89.9849	-112.567
												92.7961	727.563		92.1004	5.78673		100.807	521.251		90.8544	-82.8443
												93.28	726.221		92.3896	-11.2223		101.308	521.326		91.251	-91.1382
												93.752	723.942		93.1463	9.45037		101.544	500.105		91.8676	-81.7933
												94.0976	711.452		93.6156	6.89977		102.27	518.286		92.1459	-99.6452
												94.4932	703.049		94.3304	24.221		102.688	511.653		92.6034	-103.1
												95.0662	708.913		94.717	15.0962		103.129	506.85		93.2518	-91.1278
												95.5983	711.497		95.4728	35.6672		103.592	503.899		93.7257	-93.3003
												95.7038	679.65		95.8047	22.0681		103.968	493.848		94.2068	-94.8211
												96.3568	691.98		96.003	-2.23894		104.504	496.695		94.5297	-109.122
												97.0526	707.76		96.4432	-7.08233		104.898	488.195		95.2154	-94.1547
												97.4273	697.658		96.9543	-6.21902		105.544	499.972		95.7657	-90.1088
												98.0803	709.965		97.4964	-2.81514		105.927	490.526		96.3278	-85.1128
												98.4559	699.937		98.0248	-0.61909		106.383	486.93		96.6352	-100.681
												99.1971	719.365		98.4368	-7.71555		106.728	474.471		96.838	-124.623
												99.8265	729.773		99.209	14.2055		107.598	504.176		97.5246	-109.62
												100.124	713.39		99.5064	-2.13411		108.128	506.619		97.9794	-113.305
												100.715	720.724		100.093	4.81126		108.765	517.64		98.4178	-118.31
												101.211	720.39		100.642	8.79866		109.075	502.293		99.0999	-103.643
												101.71	720.314		100.815	-17.6035		109.399	488.095		99.2682	-130.395
												101.913	696.303		101.584	4.03121		110.096	503.994		99.9894	-112.55
												102.801	727.653		102.06	2.1088		110.629	506.658		100.59	-104.483
												103.002	703.526		102.38	-12.4422		111.143	507.777		100.881	-121.353
												103.624	713.278		102.994	-3.24871		111.433	490.842		101.303	-127.639
												104.032	705.877		103.57	2.84145		112.078	502.464		101.917	-118.527
												104.24	682.318		104.458	34.033		112.433	490.748		102.153	-139.781
												105.098	711.112		104.989	36.4842		112.909	488.811		102.67	-138.412
												105.707	719.941		105.458	34.0049		113.343	483.524		103.194	-136.471
												106.063	708.285		105.842	24.6234		113.751	475.991		103.757	-131.406
												106.479	701.445		106.38	27.7417		114.259	476.705		104.174	-138.13
												106.823	688.961		106.871	26.8938		114.756	476.348		104.456	-155.709
												107.59	710.422		107.505	37.7306		115.164	469.011		104.987	-153.264
												108.036	706.035		108.039	40.4177		115.663	468.944		105.628	-141.856
												108.387	694.013		108.45	33.2337		116.242	475.232		106.089	-144.995
												109.163	716.293		108.884	27.9194		116.352	443.773		106.39	-161.053
												109.465	700.277		109.315	22.3321		117.158	468.379		106.725	-174.419
												110.012	704.057		109.826	23.1939		117.513	456.764		107.288	-169.345
												110.671	716.897		110.428	31.309		118.013	456.768		107.62	-182.88
												111.048	706.927		110.583	3.5244		118.286	438.461		108.145	-180.899
												111.429	697.312		111.252	17.1982		118.866	444.77		108.723	-174.661
												111.775	684.805		111.845	24.618		119.355	443.921		109.22	-174.917
												112.333	689.559		112.312	21.9256		119.846	443.216		109.673	-178.756
												112.901	695.026		112.582	3.36869		120.253	435.706		110.183	-177.915
												113.273	684.714		113.113	5.87806		120.522	417.058		110.659	-179.892
												113.889	693.981		113.654	9.12858		121.108	423.966		111.07	-187.077
												114.374	692.769		114.263	17.8788		121.399	407.03		111.637	-181.645
												115.033	705.563		114.699	12.7664		121.992	414.628		111.91	-199.971
												115.315	688.019		115.129	7.01116		122.61	424.042		112.362	-203.885
												115.82	688.374		115.522	-1.62538		123.027	417.305		113.241	-173.364
												116.304	687.032		116.227	14.9235		123.497	414.923		113.344	-205.34
												116.755	683.057		116.773	18.6373		124.042	418.477		113.922	-199.101
												117.159	675.322		117.146	8.36277		124.29	398.222		114.152	-220.864
												117.639	673.714		117.515	-2.19617		124.861	403.948		114.811	-208.076
												118.07	668.127		117.88	-13.1324		125.153	387.118		115.047	-229.365
												118.381	652.897		118.506	-2.98971		125.622	384.659		115.543	-229.714
												119.08	668.877		119.039	-0.38322		126.061	379.639		116.186	-218.236
												119.579	668.763		119.202	-27.5323		126.463	371.717		116.539	-230.022
												119.993	661.865		119.995	-3.89888		126.84	361.867		116.799	-249.492
												120.538	665.533		120.414	-10.5332		127.603	383.071		117.34	-246.187
												120.804	646.596		120.879	-13.3852		127.971	372.343		117.717	-256.089
												121.503	662.629		121.262	-22.7968		128.322	360.291		118.177	-259.384
												121.894	653.82		121.633	-33.2533		128.707	351.074		118.455	-277.247
												122.163	635.141		122.262	-22.8654		129.007	334.952		118.951	-277.512
												122.841	649.546		122.673	-30.0293		129.331	320.762		120.841	-165.545
												123.363	651.29		122.914	-50.9194		129.899	326.188		121.708	-136.004
												123.896	653.914		123.422	-50.3051		130.558	339.027		122.061	-147.907
												124.184	636.742		123.839	-57.0296		130.968	331.748		122.736	-133.811
												124.673	635.879		124.537	-41.0007		131.449	330.166		123.211	-135.83
												125.064	627.075		124.77	-62.5756		131.708	310.69		123.79	-129.464
												125.389	612.95		125.204	-67.9277		132.079	300.315		124.206	-136.286
												126.156	634.516		125.555	-79.9659		132.538	296.989		124.654	-140.448
												126.588	628.983		126.141	-73.1045		132.862	282.807		125.159	-140.129
												126.939	617.016		126.514	-83.3343		133.367	283.137		125.57	-147.285
												127.505	622.274		126.783	-101.961		135.537	417.715		125.981	-154.444
												128.048	625.686		127.42	-90.9861		135.938	409.743		126.522	-151.164
												129.482	701.001		127.538	-121.74		136.432	409.225		126.936	-158.156
												130.576	748.737		128.252	-104.567		136.895	406.298		127.347	-165.342
												131.072	748.444		128.827	-98.5404		137.231	393.03		127.876	-162.948
												131.575	748.725		129.283	-102.068		137.653	386.729		128.571	-147.305
												132.275	764.802		129.669	-111.271		138.034	377.143		128.749	-173.269
												132.443	737.998		129.897	-133.193		138.676	388.558		129.313	-168.111
												133.009	743.37		130.553	-120.66		139.02	375.914		129.473	-195.536
												133.737	761.643		132.797	19.8556		139.379	364.619		130.241	-173.93
												134.047	746.355		133.431	30.5717		139.962	371.246		130.6	-185.292
												134.527	744.763		134.044	39.7941		140.468	371.674		131.117	-183.994
												134.975	740.459		134.693	51.7293		140.669	347.575		131.599	-185.481
												135.4	734.371		134.905	28.4794		141.131	344.492		131.946	-197.793
												136.194	758.079		135.19	11.0745		141.394	325.357		132.534	-190.766
												136.563	747.545		135.922	29.8063		142.192	349.406		132.784	-210.927
												137.066	747.766		136.385	26.8433		142.486	332.797		133.242	-214.244
												137.515	743.629		136.659	8.62561		142.719	311.232		133.9	-201.588
												137.948	738.192		137.49	35.1769		143.316	319.039		134.183	-219.147
												138.577	748.606		138.589	83.4982		143.833	320.405		134.746	-214.033
												139.149	754.423		139.035	79.0857		144.37	323.309		135.319	-208.168
												139.389	733.365		139.792	99.7457		144.651	305.701		135.602	-225.657
												140.174	756.404		140.501	116.644		145.134	304.266		136.132	-223.275
												140.746	762.087		141.048	120.37		145.547	297.271		136.518	-232.458
												141.11	751.215		141.53	118.921		145.919	286.875		136.938	-238.953
												141.309	726.842		141.983	115.08		147.47	371.636		137.222	-256.322
												142.12	751.917		142.464	113.517		148.358	402.826		138.632	-183.042
												142.59	749.53		142.7	92.2496		148.972	412.049		139.621	-143.726
												142.806	726.55		143.37	105.952		149.376	404.27		140.107	-144.831
												143.634	753.02		144.112	125.389		149.623	383.853		140.69	-138.117
												143.968	739.575		144.352	104.422		150.441	409.49		141.15	-141.358
												144.626	752.371		144.835	103.037		150.361	362.747		141.883	-122.638
												145.223	760.143		145.541	119.689		150.997	373.696		142.866	-83.7561
												145.507	742.652		146.344	143.979		151.537	376.94		143.535	-70.1274
												146.291	765.518		146.425	110.297		151.986	372.713		144.019	-71.4185
												146.59	749.333		147.138	127.451		152.351	361.906		144.463	-75.9732
												147.11	750.967		147.461	113.104		152.905	366.195		144.955	-76.6138
												147.621	751.822		148.04	119.447		153.261	354.55		145.409	-80.3357
												148.267	763.544		148.545	119.818		153.816	358.939		145.825	-87.0922
												148.766	763.526		149.104	124.555		154.238	352.65		146.441	-77.7874
												149.037	745.023		149.603	124.494		154.658	346.195		146.712	-96.3115
												149.489	741.168		150.109	124.904		155.159	346.263		147.394	-81.609
												150.153	754.349		150.446	111.829		155.524	335.383		147.786	-90.3281
												150.475	739.948		150.895	107.638		155.906	325.804		148.392	-81.8642
												151.402	774.382		151.613	125.241		156.509	334.144		148.807	-88.7487
												151.514	743.029		152.033	118.746		156.735	312.051		149.396	-81.547
												151.958	738.51		152.403	108.232		157.34	320.448		149.758	-92.6879
												152.514	743.031		152.961	112.932		157.719	310.766		150.274	-91.4415
												153.135	752.696		153.579	122.323		158.137	304.036		150.639	-102.306
												153.525	743.837		153.93	110.359		158.516	294.289		151.142	-102.065
												153.979	740.133		154.723	133.897		160.085	380.417		151.429	-119.243
												154.618	751.367		155.065	121.194		160.934	408.596		151.975	-115.554
												155.088	748.95		155.546	119.632		161.391	405.062		152.734	-94.7363
												155.465	738.941		155.879	106.17		161.505	374.024		153.052	-109.421
												156.184	756.607		156.343	103.219		162.25	393.697		153.868	-83.9303
												156.389	732.792		157.153	128.22		162.811	398.519		153.83	-127.385
												157.368	771.387		157.317	101.122		163.368	403.145		154.557	-109.023
												157.523	743.596		157.975	113.857		163.525	375.505		155.016	-112.427
												158.006	742.176		158.527	117.985		164.007	373.971		155.462	-116.726
												158.621	751.42		159.033	118.476		164.51	374.302		155.92	-120.211
												159.134	752.464		159.666	129.154		165.013	374.512		156.239	-134.75
												159.453	737.858		159.804	99.9739		165.332	359.825		156.886	-122.995
												160.103	749.91		160.685	130.652		165.578	339.407		157.463	-116.744
												160.955	778.201		161.076	121.885		166.064	338.241		157.734	-135.201
												161.31	766.561		161.585	122.535		166.756	353.687		158.252	-133.826
												161.588	748.676		162.11	124.53		167.005	333.444		158.708	-137.361
												161.984	740.227		162.332	102.136		167.488	332.038		159.064	-148.945
												162.631	752.076		163.091	123.003		168.052	337.229		159.551	-150.031
												163.243	761.093		163.446	111.236		168.278	315.104		160.092	-146.69
												163.585	748.302		163.948	111.424		168.88	323.27		160.395	-162.594
												163.965	738.666		164.493	115.057		169.282	315.359		161.123	-144.293
												164.583	748.146		165.015	116.839		169.741	312.044		161.443	-158.804
												165.236	760.453		165.548	119.459		170.209	309.519		161.845	-166.714
												165.67	755.131		166.203	131.901		170.77	314.385		162.078	-188.263
												166.157	754.026		166.652	127.713		171.011	293.493		162.67	-180.887
												166.507	741.947		167.115	124.806		171.512	293.524		163.072	-188.787
												167.07	747.006		167.659	128.308		171.986	291.488		163.768	-172.999
												167.685	756.238		167.831	101.831		172.32	278.068		164.377	-164.251
												168.229	759.741		168.622	125.244		172.71	269.198		164.744	-174.908
												168.772	763.225		168.895	106.962		173.184	267.073		165.164	-181.439
												169.263	762.465		169.453	111.619		173.73	270.761		165.593	-187.14
												169.821	767.166		170.055	119.843		175.52	374.632		165.884	-203.997
												170.404	773.85		170.696	131.177		175.932	367.565		166.252	-214.684
												170.581	747.771		170.94	110.486		176.421	366.713		166.945	-199.21
												170.999	741.149		171.517	116.687		177.001	373.087		167.444	-199.235
												171.705	757.689		171.818	100.653		177.429	367.249		167.938	-199.805
												172.184	756.028		172.563	120.405		177.95	368.922		168.316	-209.566
												172.523	743.026		173.072	121.039		178.299	356.769		168.856	-206.387
												173.23	759.662		173.798	139.248		178.716	350.032		169.337	-207.979
												173.519	742.662		174.049	119.209		179.147	344.47		169.784	-212.27
												174.051	745.258		174.516	116.542		179.884	363.531		170.14	-223.865
												174.457	737.601		175.193	130.744		180.092	339.993		170.332	-248.65
												175.389	772.41		175.511	116.042		180.541	335.933		171.04	-231.95
												175.777	763.317		176.023	116.986		180.914	325.623		171.414	-242.154
												176.208	757.753		176.571	120.933		181.252	312.594		171.79	-252.099
												176.681	755.541		177.077	121.374		181.779	314.697		172.288	-252.349
												176.986	739.86		177.723	133.097		182.207	308.961		172.723	-257.633
												177.71	757.917		178.171	128.877		182.564	297.363		173.076	-269.428
												178.317	766.507		178.412	107.974		183.119	301.707		173.613	-266.462
												178.733	759.766		178.943	110.398		183.641	303.484		174.029	-273.316
												179.333	767.721		179.591	122.365		185.321	398.589		174.432	-281.108
												179.765	762.269		180.225	133.175		185.77	394.465		174.683	-301.231
												180.143	752.397		180.484	113.722		186.204	389.113		175.267	-294.42
												180.719	758.513		181.184	129.751		186.479	371.036		175.752	-295.671
												181.072	746.629		181.468	112.422		187.331	399.378		177.438	-200.087
												181.636	751.75		182.203	131.32		187.619	382.249		178.09	-187.88
												182.022	742.602		182.491	114.236		188.185	387.557		178.405	-202.772
												182.647	752.622		182.883	105.509		188.568	378.158		178.871	-205.601
												183.318	766.4		183.442	110.185		189.001	372.669		179.328	-209.022
												183.503	740.964		184.008	115.55		189.492	371.989		179.939	-200.055
												184.36	769.81		184.561	119.81		189.868	361.911		180.29	-212.133
												184.751	760.978		185.109	123.592		190.423	366.31		180.767	-214.008
												185.132	751.29		185.356	103.262		190.729	350.719		181.096	-227.778
												185.568	746.199		186.249	134.862		191.23	350.747		181.707	-218.827
												186.309	765.563		186.632	125.441		191.538	335.219		182.132	-224.955
												186.811	765.662		187.053	119.052		192.196	347.986		182.568	-230.145
												187.105	749.146		187.494	114.232		192.531	334.646		183.227	-217.285
												187.469	738.104		187.958	111.378		192.963	329.186		183.401	-243.599
												188.177	754.858		188.685	129.631		193.455	328.48		183.758	-255.099
												188.717	758.087		189.021	116.355		193.885	322.828		184.302	-251.631
												189.223	758.49		189.575	120.771		194.314	317.097		184.863	-246.782
												189.686	755.523		189.957	111.114		194.838	319.076		185.171	-262.206
												190.057	745.129		190.572	120.464		195.516	333.344		185.655	-263.572
												190.863	769.817		191.272	136.494		197.018	414.12		186.218	-258.485
												191.418	774.211		191.332	101.024		197.254	392.764		186.503	-275.764
												191.639	751.697		192.187	129.586		197.855	400.896		187.085	-269.217
												192.16	753.342		192.535	117.384		198.466	409.854		187.532	-273.546
												192.776	762.708		192.867	103.823		198.688	387.432		187.817	-290.801
												193.186	755.464		193.615	123.745		199.362	401.442		188.457	-279.593
												193.788	763.613		193.924	108.382		199.755	392.8		188.633	-305.661
												194.147	752.284		194.464	111.608		200.144	383.804		190.425	-201.578
												194.961	777.592		195.202	130.764		200.573	378.047		191.058	-190.945
												195.487	779.587		195.491	113.736		200.822	357.833		191.631	-185.02
												195.693	755.842		196.104	122.767		201.802	396.442		191.994	-196.141
												196.193	755.857		196.43	108.836		201.906	364.582		192.488	-196.633
												196.77	762.039		197.122	124.226		202.55	376.129		192.838	-208.702
												197.279	762.753		197.478	112.627		202.689	347.048		193.214	-218.796
												197.657	752.922		198.241	133.83		203.266	353.184		193.579	-229.585
												198.307	764.947		198.475	112.324		203.873	361.897		193.944	-240.541
												198.996	780.179		199.075	120.383		204.298	355.758		194.796	-212.14
												199.142	751.632		199.62	123.944		204.709	348.612		195.207	-219.335
												199.68	754.709		200.022	116.09		205.323	357.79		195.345	-248.489
												200.168	753.729		200.343	101.615		205.258	312.155		196.058	-231.363
												200.503	740.435		200.946	109.897		206.028	333.971		196.316	-250.904
												201.071	745.843		201.475	112.22		206.505	332.12		197.126	-225.964
												201.508	740.799		202.056	118.683		206.668	304.912		197.348	-248.337
												202.425	774.32		202.576	120.298		207.474	329.52		197.619	-266.848
												202.836	767.166		203.116	123.573		207.586	298.26		198.059	-271.71
												203.172	753.941		203.413	107.224		208.32	317.115		198.596	-268.733
												203.867	769.634		204.123	124.085		208.597	299.109		199.134	-265.645
												204.218	757.654		204.423	107.938		209.119	300.885		199.598	-268.58
												204.863	769.305		204.92	107.748		209.55	295.214		199.938	-281.508
												205.183	754.745		205.635	125.015		210.026	293.355		200.428	-282.382
												205.821	765.849		206.139	125.334		210.394	282.641		200.521	-315.158
												206.446	775.906		206.463	111.069		210.718	268.504		201.304	-292.34
												206.897	771.933		206.841	101.302		211.17	264.645		201.694	-301.321
												207.291	763.325		207.543	117.516		212.79	354.839		202.218	-299.292
												207.699	755.942		208.121	123.775		213.647	383.576		202.741	-297.481
												208.335	766.855		208.608	122.699		214.036	374.624		204.283	-213.533
												208.831	766.549		209.107	122.62		214.457	368.221		204.888	-205.099
												209.19	755.106		209.332	100.447		214.93	366.093		205.333	-209.625
												209.845	767.705		209.89	105.092		215.453	367.911		205.668	-222.868
												210.135	750.693		210.496	113.605		215.883	362.278		206.2	-220.316
												210.788	762.946		211.038	116.935		216.097	339.182		206.631	-225.836
												211.505	780.532		211.606	122.468		216.654	343.684		207.071	-230.789
												211.847	767.775		211.949	109.794		216.972	329.012		207.513	-235.436
												212.151	751.895		212.387	104.801		217.642	342.789		207.842	-249.232
												212.819	765.441		212.841	101.056		218.157	343.928		208.591	-229.172
												213.502	780.23		213.291	97.0649		218.633	341.957		209.184	-221.708
												213.82	765.444		213.975	111.816		218.906	323.734		209.4	-244.613
												214.12	749.351		214.468	111.232		219.366	320.394		210.04	-233.356
												214.97	777.549		215.089	120.922		219.844	318.661		210.299	-252.73
												215.25	759.747		215.394	105.257		220.272	312.835		210.828	-250.48
												215.656	752.235		215.997	113.5		220.564	296.095		211.383	-245.987
												216.413	772.889		216.614	122.9		221.398	322.995		211.63	-266.494
												216.755	760.156		217.03	116.143		221.443	286.277		212.13	-266.446
												217.321	765.513		217.544	117.249		221.934	285.507		212.505	-276.551
												217.914	772.965		218.215	131.039		222.654	303.288		213.087	-269.983
												218.315	764.894		218.533	116.286		222.774	272.605		213.481	-278.539
												218.905	772.159		218.858	102.149		223.901	323.091		213.916	-283.777
												219.485	778.626		219.555	118.114		225.549	415.652		214.326	-291.099
												219.779	761.986		219.975	111.653		226.053	415.907		214.592	-309.89
												220.278	761.869		220.432	108.08		226.683	426.342		215.332	-290.565
												220.872	769.433		220.902	105.731		226.945	407.099		215.636	-306.392
												221.18	753.96		221.393	104.995		227.499	411.538		215.963	-320.411
												221.723	757.426		222.037	116.543		227.936	406.392		216.853	-288.965
												222.289	762.685		222.508	114.214		228.292	394.798		218.287	-213.698
												222.718	756.971		222.87	103.03		228.825	397.462		218.969	-199.123
												223.456	776.096		223.414	106.553		229.17	384.901		219.206	-220.277
												223.839	766.638		224.125	123.622		229.843	398.837		219.386	-246.1
												224.446	775.331		224.486	112.298		230.386	402.278		220.068	-231.455
												224.656	751.859		224.965	110.631		230.487	370.124		220.472	-239.212
												225.364	768.613		225.58	119.882		231.133	381.835		220.832	-250.495
												225.824	765.41		225.951	109.485		231.523	372.997		221.298	-253.296
												226.334	766.187		226.557	118.015		232.061	376.084		221.643	-265.723
												226.818	764.888		227.096	121.099		232.39	362.216		222.393	-245.664
												227.37	769.063		227.523	115.25		232.914	364.215		222.973	-239.211
												227.671	753.007		228.279	135.826		233.483	369.717		223.339	-250.068
												228.154	751.541		228.567	118.749		234.024	372.967		223.811	-252.311
												228.854	767.713		228.978	111.557		234.294	354.459		224.32	-251.586
												229.394	770.921		229.722	131.252		234.882	361.468		224.585	-270.516
												229.781	761.721		229.966	110.585		235.36	359.733		225.215	-260.105
												230.427	773.552		230.433	107.818		235.83	357.294		225.622	-267.625
												230.869	768.833		230.986	112.116		236.173	344.641		226.034	-274.73
												231.205	755.632		231.47	110.805		236.66	343.531		226.403	-285.317
												231.773	761.111		231.955	109.65		237.114	339.894		226.929	-283.13
												232.339	766.369		232.237	92.0318		237.737	349.768		227.317	-292.252
												232.828	765.498		232.99	112.417		237.86	319.323		227.886	-286.64
												233.306	763.635		233.459	109.823		238.432	325.135		228.323	-291.788
												233.732	757.71		234.12	122.85		238.899	322.433		228.639	-306.579
												234.215	756.323		234.444	108.594		239.355	318.89		229.129	-307.376
												234.908	771.885		234.906	105.635		239.538	293.328		229.325	-331.986
												235.339	766.226		235.409	105.715		240.19	305.587		230.039	-314.758
												235.962	776.176		235.962	110.067		240.642	301.649		230.423	-324.132
												236.51	780.029		236.253	93.1611		241.111	299.146		230.853	-329.792
												236.838	766.179		236.816	98.2403		241.408	282.768		232.735	-218.392
												237.413	772.144		237.442	108.429		242.171	303.991		233.009	-236.633
												237.898	770.931		238.089	120.171		242.565	295.367		233.387	-246.527
												238.387	770.056		238.524	114.935		243.097	297.961		233.912	-244.546
												238.946	774.778		239.119	122.625		244.648	382.594		234.285	-254.721
												239.308	763.692		239.443	108.403		245.033	373.386		234.828	-251.266
												239.901	771.113		240.039	116.107		245.643	382.157		235.38	-247.158
												240.399	770.91		240.38	103.274		245.998	370.55		235.741	-258.384
												240.835	765.776		240.943	108.359		246.492	370.003		236.182	-263.118
												241.388	770.03		241.269	94.3061		247.082	377.229		236.782	-255.092
												241.8	762.917		241.79	95.9946		247.226	348.518		237.08	-271.35
												242.543	782.452		242.542	116.265		247.829	356.852		237.46	-280.996
												242.894	770.415		243.153	125.17		248.317	355.785		238.037	-274.818
												243.485	777.754		243.435	107.607		248.49	329.464		238.494	-278.359
												243.86	767.61		243.886	103.627		248.98	328.61		238.857	-289.354
												244.232	757.393		244.341	99.9685		249.628	340.561		239.363	-288.901
												245.057	783.525		245.135	123.645		250.079	336.562		239.782	-295.417
												245.399	770.779		245.363	101.731		250.595	337.873		240.234	-299.354
												246.026	780.989		245.79	95.9314		251.042	333.595		240.627	-308.003
												246.351	766.853		246.417	106.116		251.444	325.637		241.203	-301.905
												246.812	763.725		246.886	103.608		251.944	325.574		241.648	-306.381
												247.221	756.357		247.4	104.679		252.428	324.295		242.043	-314.812
												247.925	772.766		247.909	105.384		252.916	323.343		242.448	-322.463
												248.36	767.498		248.436	107.601		253.204	306.271		244.148	-225.829
												248.695	754.23		248.98	111.121		253.646	301.556		244.8	-213.565
												249.39	769.916		249.401	104.724		254.087	296.742		245.198	-221.727
												249.88	769.075		249.859	101.238		254.448	285.533		245.436	-242.931
												250.446	774.387		250.289	95.6269		254.953	285.981		245.965	-240.587
												250.732	757.068		250.746	92.2249		255.524	291.632		246.782	-215.086
												251.375	768.648		251.636	123.537		256.144	301.27		247.05	-233.799
												251.905	771.004		251.898	104.357		256.226	267.578		247.483	-239.174
												252.52	780.256		252.663	125.728		257.418	323.356		247.682	-263.483
												253.013	779.649		252.985	111.415		258.611	379.225		248.281	-255.533
												253.323	764.341		253.455	108.943		258.717	347.43		248.809	-253.247
												253.74	757.687		254.165	125.865		259.478	368.453		249.335	-251.231
												254.385	769.364		254.542	115.926		259.932	364.719		249.823	-252.146
												254.775	760.465		254.919	105.999		260.421	363.851		250.244	-258.562
												255.486	777.421		255.455	108.815		260.565	335.124		250.422	-284.585
												255.959	775.296		255.909	105.083		261.307	354.617		251.175	-264.188
												256.481	777.065		256.363	101.429		261.61	338.667		251.363	-289.352
												256.934	773.217		256.836	99.2582		262.228	348.184		252.362	-249.106
												257.474	776.422		257.462	109.413		262.505	330.198		252.282	-295.83
												258.032	781.056		257.851	100.456		263.049	333.742		252.787	-295.479
												258.482	777.05		258.303	96.5311		263.141	300.834		253.292	-295.108
												259.155	790.996		258.955	108.822		263.852	317.797		253.66	-305.714
												259.371	768.029		259.35	100.272		264.186	304.398		254.247	-298.763
												260.01	779.272		260.006	112.819		264.725	307.534		254.603	-310.321
												260.318	763.694		260.303	96.4814		265.457	326.206		255.149	-306.709
												260.936	773.232		260.772	93.9731		265.457	285.91		255.444	-323.23
												261.337	765.242		261.506	112.774		266.161	302.326		255.919	-325.274
												262.132	789.021		261.804	96.5056		266.564	294.518		256.223	-341.054
												262.442	773.705		262.403	104.516		267.032	291.95		257.987	-239.231
												262.759	758.886		263.095	119.951		267.705	305.868		258.542	-234.815
												263.442	773.666		263.498	112.105		267.967	286.702		259.1	-230.121
												263.903	770.502		263.886	103.063		268.328	275.435		259.575	-232.187
												264.334	764.911		264.334	98.8666		268.84	276.393		260.039	-235.093
												264.954	774.62		264.77	93.6529		269.52	290.851		260.317	-253.036
												265.596	785.922		265.447	107.99		269.681	263.538		260.855	-249.953
												265.8	762.101		266.021	113.905		270.178	263.325		261.382	-247.783
												266.47	775.733		266.413	105.153		270.706	265.472		261.725	-260.448
												267.062	783.142		266.718	89.4523		271.037	251.841		262.217	-261.104
												267.472	775.953		267.347	99.844		271.56	253.683		262.588	-271.541
												267.832	764.647		267.8	96.032		272.209	265.731		263.227	-260.291
												268.421	771.79		268.508	112.776		273.954	366.057		263.382	-288.185
												269.005	778.577		268.607	80.4034		274.121	339.185		264.063	-273.566
												269.575	784.19		269.305	96.4004		274.759	350.334		264.623	-268.742
												269.846	765.667		269.865	101.146		275.039	332.543		264.949	-282.852
												270.504	778.4		270.48	110.394		275.509	330.064		265.34	-291.595
												270.943	773.526		270.908	104.595		275.997	329.127		265.827	-292.71
												271.292	761.239		271.314	97.0783		276.617	338.838		266.371	-289.172
												271.879	768.278		271.836	98.7441		277.064	334.496		266.712	-301.972
												272.389	769.08		272.402	104.127		277.165	302.326		267.233	-300.355
												272.957	774.56		272.617	81.0771		277.945	324.864		267.441	-323.85
												273.348	765.75		273.304	96.1098		278.407	321.792		268.009	-318.441
												273.77	759.476		273.85	99.8517		278.643	300.525		268.381	-328.673
												274.514	779.131		274.361	100.757		279.002	289.142		268.946	-323.501
												274.814	762.975		274.694	87.2721		279.789	312.234		269.348	-331.401
												275.344	765.393		275.077	77.8146		280.184	303.824		269.795	-335.726
												276.06	782.748		275.892	103.221		280.737	308.034		271.25	-258.74
												276.26	758.548		276.359	100.54		280.961	285.801		272.061	-233.691
												276.941	773.068		276.941	107.069		281.368	278.209		272.481	-240.238
												277.424	771.788		277.287	94.7316		282.066	294.185		272.748	-258.952
												277.985	776.641		277.984	110.568		282.34	275.953		273.511	-237.804
												278.537	780.794		278.24	90.8984		282.991	288.099		273.827	-252.685
												279.002	777.934		278.815	96.8791		283.174	262.579		274.303	-254.578
												279.392	769.083		279.569	117.382		283.524	250.45		274.804	-254.512
												279.947	773.54		279.855	100.073		284.005	248.94		275.218	-261.417
												280.268	759.073		280.559	116.466		284.599	256.504		275.711	-262.023
												280.922	771.497		281.131	122.283		285.093	255.984		276.127	-268.838
												281.421	771.343		281.5	111.705		285.309	233.025		276.466	-281.804
												282.012	778.66		281.91	104.473		285.883	239.042		277.21	-262.139
												282.638	788.815		282.228	89.7479		286.249	228.206		277.562	-274.095
												282.888	768.658		283.104	120.097		286.581	214.624		278.097	-271.344
												283.353	765.886		283.457	108.227		287.16	221.018		278.397	-287.428
												283.802	761.693		283.955	108.052		288.784	311.508		278.824	-293.328
												284.433	772.233		284.257	92.0095		289.367	318.197		279.196	-303.663
												284.853	765.776		284.883	102.218		289.859	317.548		279.558	-314.786
												285.543	781.097		285.515	112.889		290.36	317.643		280.206	-302.921
												285.892	768.914		285.684	86.1741		290.873	318.691		280.826	-293.192
												286.053	741.537		286.286	94.3131		291.377	318.984		281.163	-306.418
												286.974	775.494		286.95	107.569		291.693	304.126		281.528	-317.264
												287.245	757.004		287.282	93.9885		292.245	308.369		281.756	-339.27
												287.932	772.044		287.948	107.42		292.583	295.206		282.405	-327.231
												288.579	783.896		288.363	100.484		293.318	314.11		282.827	-333.502
												288.917	770.792		288.75	91.409		293.511	289.446		283.334	-332.906
												289.37	766.986		289.193	86.8027		294.086	295.472		283.836	-332.791
												290.002	777.632		290.162	124.545		294.434	283.225		285.087	-272.313
												290.427	771.552		290.463	108.499		294.941	283.693		285.995	-239.437
												291.049	781.394		291.068	116.975		295.37	278.036		286.29	-255.952
												291.538	780.531		291.291	94.6792		295.74	267.525		286.912	-246.114
												291.761	758.149		291.906	103.907		296.436	283.31		287.315	-253.992
												292.305	761.683		292.443	106.816		296.607	256.727		287.66	-266.516
												292.963	774.417		293.01	112.182		297.041	251.412		288.258	-258.611
												293.526	779.475		293.506	111.937		297.718	265.603		288.512	-278.44
												293.776	759.325		293.94	106.562		298.354	276.637		289.137	-268.375
												294.457	773.821		294.359	100.046		298.499	247.988		289.705	-262.994
												295.031	779.823		295.151	123.507		299.076	254.14		290.038	-276.358
												295.736	796.361		295.544	114.938		299.334	234.66		290.309	-294.821
												295.994	776.781		295.868	100.754		299.908	240.565		290.897	-287.843
												296.363	766.258		296.302	95.3872		300.147	219.565		291.171	-306.054
												296.973	775.072		296.782	93.7585		300.811	232.755		292.023	-277.715
												297.478	775.494		297.546	115.046		301.039	210.847		292.262	-298.692
												297.945	772.811		298.111	120.242		301.595	215.318		292.634	-309.08
												298.679	791.668		298.353	99.3954		301.9	199.586		293.262	-298.795
												298.959	773.946		299.007	111.785		302.382	198.103		293.402	-327.813
												299.411	769.977		299.443	106.668		302.905	199.893		293.96	-323.152
												299.856	765.6		300.075	117.307		303.272	189.227		294.497	-320.211
												300.606	785.679		300.614	120.437		303.76	188.223		294.91	-327.157
												301.01	777.989		300.876	101.233		305.283	270.66		295.326	-333.997
												301.359	765.761		301.372	100.915		306.815	353.818		295.814	-334.964
												302.077	783.353		301.768	92.4924		307.071	334.165		296.307	-335.497
												302.493	776.553		302.346	98.8053		307.847	356.36		296.71	-343.33
												302.897	768.782		302.984	109.85		307.856	316.769		297.288	-337.121
												303.401	769.058		303.549	115.091		308.484	327.098		298.505	-279.336
												304.01	777.83		303.758	91.6522		308.951	324.375		299.456	-242.967
												304.396	768.71		304.498	110.974		309.495	327.935		299.991	-240.165
												305.137	788.061		304.813	96.0123		309.789	311.337		300.64	-228.156
												305.732	795.726		305.264	92.0503		310.5	328.298		300.755	-259.243
												306.116	786.377		305.945	106.704		310.866	317.51		301.181	-265.164
												306.383	767.52		306.399	102.906		311.218	305.606		301.526	-277.673
												307.081	783.499		307.195	126.769		311.633	298.734		302.031	-277.307
												307.489	776.063		307.407	103.512		311.957	284.507		302.472	-282.065
												307.908	769.529		307.901	103.024		312.764	309.232		302.904	-287.564
												308.332	763.381		308.518	112.508		313.084	294.691		303.514	-278.719
												308.875	766.848		308.931	105.478		313.686	302.921		304.114	-270.756
												309.323	762.624		309.304	95.2245		314.07	293.518		304.373	-290.137
												309.746	756.445		309.968	108.387		314.487	286.847		304.794	-296.549
												310.455	773.189		310.386	101.786		315.001	287.947		305.206	-303.608
												310.786	759.548		310.807	95.4546		315.168	261.112		305.728	-301.887
												311.515	778.035		311.368	100.298		315.929	282.2		306.032	-317.655
												311.755	757.117		311.803	95.0415		316.219	265.188		306.608	-311.507
												312.277	758.868		312.471	108.546		316.642	258.984		306.92	-326.708
												312.702	752.74		313.002	111.039		317.079	253.894		307.419	-326.861
												313.266	757.878		313.354	99.1414		317.396	239.111		307.941	-325.062
												313.833	763.328		314.044	114.452		317.933	242.061		309.173	-266.055
												314.419	770.261		314.544	114.412		318.303	231.596		310.094	-232.103
												314.895	768.266		314.927	104.89		318.813	232.384		310.502	-239.588
												315.339	763.764		315.472	108.624		319.345	234.926		310.901	-247.735
												315.941	771.946		315.92	104.361		319.867	236.652		311.657	-227.139
												316.341	763.88		316.422	104.5		320.261	228.175		311.888	-248.851
												316.739	755.634		317.011	111.695		320.706	223.702		312.174	-266.084
												317.197	752.209		317.523	112.68		320.94	202.236		312.766	-258.684
												317.952	772.718		317.962	107.672		321.453	203.291		313.297	-256.217
												318.556	781.147		318.4	102.708		321.811	191.822		313.841	-252.694
												318.921	770.287		319.04	114.018		322.302	191.087		314.203	-263.818
												319.574	782.573		319.546	114.439		322.71	183.628		314.5	-280.207
												319.887	767.469		320.137	121.787		323.123	176.583		315.161	-267.169
												320.386	767.412		320.355	99.0767		323.578	173.031		315.641	-268.856
												320.763	757.42		320.937	105.683		323.936	161.531		316.161	-267.244
												321.365	765.655		321.444	106.172		324.445	162.291		316.501	-280.185
												321.755	756.765		322.021	112.321		324.928	160.852		316.716	-303.151
												322.367	765.843		322.476	108.708		325.394	158.099		317.429	-286.007
												322.691	751.607		322.897	102.338		327.244	266.933		317.834	-293.65
												323.493	775.924		323.454	106.937		328.507	328.38		318.187	-305.506
												323.963	773.506		323.871	100.243		328.727	305.758		318.763	-299.387
												324.303	760.592		324.274	92.4485		329.29	310.879		319.069	-314.998
												324.823	762.161		324.827	96.6575		329.667	300.957		319.53	-318.22
												325.499	776.417		325.337	97.3928		330.072	293.242		320.013	-319.662
												325.943	771.887		325.659	83.07		330.761	308.448		320.444	-325.206
												326.381	766.82		326.627	120.785		331.16	300.275		320.797	-337.012
												326.886	767.264		326.848	98.3336		331.723	305.348		321.376	-330.702
												327.373	766.116		327.335	97.2167		332.298	311.364		321.891	-329.542
												327.981	774.823		327.93	104.947		332.504	287.696		322.311	-335.952
												328.328	762.462		328.542	113.844		332.903	279.611		322.847	-333.053
												328.772	757.973		328.825	96.3877		333.282	269.789		323.05	-356.985
												329.603	784.635		329.368	99.8517		333.935	282.118		323.652	-348.739
												329.644	747.634		329.84	97.6187		334.208	263.796		324.217	-343.554
												330.517	777.702		330.181	84.6984		334.647	258.842		324.632	-350.484
												330.895	767.786		330.978	108.705		335.311	272.063		325.002	-360.916
												331.518	777.787		331.304	94.6395		335.726	265.203		325.51	-360.303
												331.82	761.735		332.031	112.866		336.158	259.681		326.007	-360.577
												332.341	763.383		332.424	104.289		336.498	246.798		326.575	-355.108
												332.814	761.235		332.876	100.388		336.935	241.726		326.813	-376.259
												333.371	765.85		333.645	122.043		337.337	233.813		327.203	-385.079
												334.029	778.498		333.92	103.877		337.931	241.397		327.79	-378.159
												334.408	768.778		334.454	106.648		338.282	229.321		328.042	-398.079
												334.865	765.239		334.937	105.287		338.798	230.605		328.552	-397.335
												335.352	764.206		335.301	94.2922		339.037	209.562		328.921	-407.835
												335.912	769.046		336.008	110.965		339.642	218.011		329.355	-413.195
												336.463	773.186		336.333	96.8401		340.083	213.255		329.738	-422.685
												337.007	776.727		336.809	94.9112		340.539	209.706		330.103	-433.491
												337.315	761.194		337.519	111.801		341.089	213.687		331.76	-340.343
												338.01	776.879		337.702	86.2612		341.369	195.996		333.281	-258.034
												338.568	781.558		338.439	105.35		341.852	194.551		333.741	-261.226
												338.66	748.623		338.953	106.398		342.215	183.512		334.001	-280.688
												339.425	769.961		339.343	97.5454		342.622	176.063		334.59	-273.464
												339.88	766.4		339.85	98.1259		343.134	176.984		335.131	-270.162
												340.649	788		340.487	109.153		343.56	171.007		335.358	-292.239
												340.921	769.62		341.016	111.487		344.003	166.412		335.885	-290.016
												341.306	760.432		341.453	106.404		344.24	145.161		336.496	-281.107
												341.868	765.389		341.827	96.1969		346.381	277.459		336.742	-301.57
												342.477	774.1		342.229	88.2695		347.393	318.7		337.291	-297.647
												342.969	773.43		342.953	106.338		347.861	316.042		337.926	-286.769
												343.435	770.694		343.532	112.73		348.421	320.889		338.087	-314.13
												343.954	772.234		344.056	114.608		348.714	304.223		338.68	-306.662
												344.422	769.631		344.3	93.9731		348.874	276.77		339.005	-320.792
												344.988	774.963		344.97	107.655		349.648	298.83		339.358	-332.59
												345.595	783.547		345.242	89.2677		350.22	304.674		339.985	-322.361
												346.008	776.526		346.118	119.576		350.326	272.836		340.473	-323.298
												346.288	758.79		346.325	95.9503		351.012	287.906		340.968	-323.76
												346.814	760.882		346.829	96.2258		351.496	286.589		341.324	-335.432
												347.194	751.144		347.462	106.959		352.045	290.453		341.921	-327.587
												347.89	766.988		347.905	102.338		352.463	283.894		342.303	-337.062
												348.473	773.646		348.575	116.091		352.765	267.862		342.764	-340.209
												349.071	781.514		348.84	97.1003		353.43	281.128		343.175	-347.512
												349.316	761.015		349.218	87.2763		353.549	250.487		343.638	-350.423
												349.818	761.162		349.758	90.5187		354.114	255.67		344.157	-348.937
												350.499	775.684		350.491	109.291		354.596	254.166		344.361	-372.762
												350.934	770.486		350.862	98.7737		355.282	269.213		344.795	-378.103
												351.331	762.131		351.25	89.761		355.599	254.443		345.088	-394.802
												351.864	764.751		351.877	99.9623		355.955	242.865		345.787	-378.827
												352.127	745.605		352.576	116.021		356.477	244.602		346.158	-389.223
												352.819	761.063		352.886	100.715		356.716	223.546		346.702	-385.735
												353.412	768.587		353.434	104.542		357.15	218.196		346.978	-403.706
												353.857	764.18		353.887	100.797		357.666	219.505		347.614	-392.795
												354.618	785.155		354.51	110.622		358.125	216.174		347.987	-403.052
												354.874	765.492		355.049	113.821		358.738	225.279		348.36	-413.34
												355.337	762.477		355.246	89.3795		359.185	220.976		348.803	-417.839
												355.615	744.564		355.837	96.7635		359.514	207.219		349.296	-418.551
												356.423	769.445		356.575	115.858		359.848	193.767		349.56	-437.477
												356.922	769.331		356.894	101.321		360.388	197.03		350.094	-434.802
												357.317	760.84		357.615	119.076		360.871	195.601		350.443	-446.921
												357.826	761.534		357.995	109.355		361.258	186.463		350.699	-466.677
												358.558	780.184		358.476	107.815		361.655	178.2		351.345	-454.919
												358.68	749.72		359.027	111.967		362.143	177.192		351.802	-458.331
												359.428	769.705		359.479	108.076		362.494	165.173		353.559	-357.084
												359.881	765.912		359.917	103.027		362.999	165.629		354.967	-283.897
												360.339	762.457		360.614	118.906		363.396	157.243		355.459	-284.559
												360.736	754.21		361.107	118.335		363.803	149.794		355.818	-295.912
												361.473	773.284		361.493	109.144		364.27	147.09		356.349	-293.489
												361.739	754.432		362.034	112.405		366.553	290.767		356.793	-297.947
												362.623	785.392		362.472	107.418		367.482	325.337		357.122	-311.782
												362.947	771.132		362.972	107.35		367.814	311.763		357.699	-305.554
												363.371	765.03		363.28	91.8904		368.088	293.519		358.03	-319.202
												363.976	773.439		363.606	77.9048		368.777	308.737		358.566	-316.328
												364.27	756.92		364.576	115.744		369.22	304.194		358.868	-332.303
												364.707	751.774		365.063	114.757		369.65	298.458		359.591	-314.353
												365.355	763.707		365.533	112.235		369.967	283.748		359.697	-346.08
												365.904	767.631		365.894	101.051		370.474	284.227		360.369	-332.261
												366.438	770.411		366.44	104.811		370.931	280.833		360.692	-346.497
												366.811	760.157		367.049	113.531		371.136	257.002		361.259	-341.175
												367.304	759.557		367.423	103.41		371.907	278.862		361.454	-365.783
												368.075	781.307		367.717	86.7757		372.369	275.767		362.159	-349.259
												368.306	759.615		368.182	83.9522		372.618	255.547		362.54	-358.867
												368.783	757.834		368.933	104.124		373.259	266.892		363.083	-355.341
												369.273	757.019		369.336	96.3179		373.641	257.421		363.445	-366.451
												369.865	764.439		369.901	101.528		373.923	239.8		363.908	-369.439
												370.638	786.33		370.368	98.8354		374.485	244.812		364.299	-378.262
												370.833	761.811		370.882	100.036		374.881	236.394		364.872	-372.444
												371.329	761.47		371.663	122.548		375.361	234.8		365.455	-365.729
												371.849	763.023		371.958	106.122		375.985	244.764		365.84	-375.052
												372.22	752.679		372.435	104.203		376.218	223.203		366.042	-399.06
												372.905	767.568		372.973	107.298		376.705	222.141		366.5	-402.529
												373.399	767.034		373.469	106.897		377.155	218.102		366.942	-407.157
												373.981	773.619		374.146	121.151		377.513	206.663		367.558	-397.815
												374.352	763.211		374.403	101.617		378.066	210.902		367.771	-420.951
												374.966	772.417		375.031	111.952		378.479	203.857		368.093	-435.341
												375.256	755.509		375.721	127.19		378.832	191.997		368.501	-442.687
												375.804	759.278		375.827	95.4469		379.224	183.298		369.196	-427.018
												376.313	760.06		376.545	112.973		379.811	190.242		369.454	-446.471
												376.768	756.349		376.878	99.4813		380.388	196.515		371.933	-287.046
												377.766	796.509		377.432	103.792		380.627	175.488		372.652	-269.397
												377.918	768.5		377.816	94.4896		381.024	167.133		372.991	-282.471
												378.36	763.808		378.516	110.587		381.591	172.579		373.34	-294.593
												378.939	770.092		379.014	110.477		381.894	156.64		373.702	-305.779
												379.174	748.779		379.395	100.831		382.567	170.558		374.331	-295.339
												379.725	752.914		379.854	97.4984		382.866	154.286		374.983	-283.061
												380.384	765.638		380.379	99.5264		384.926	280.054		375.13	-311.586
												380.848	762.724		380.949	105.11		385.85	314.2		375.627	-311.827
												381.06	739.461		381.459	105.921		386.301	310.235		376.089	-314.858
												381.927	769.115		381.804	93.4941		386.965	323.413		376.445	-326.558
												382.654	787.387		382.6	117.338		387.102	294.173		377.249	-302.016
												382.996	774.616		383.126	119.393		387.466	283.172		377.578	-315.814
												383.343	762.302		383.573	115.1		388.07	291.545		377.89	-330.983
												383.76	755.591		384.085	116.082		388.547	289.716		378.388	-331.135
												384.319	760.357		384.318	94.5347		389.099	293.955		378.84	-335.046
												384.902	767.058		384.861	97.9945		389.239	264.928		379.256	-341.785
												385.421	768.534		385.244	88.5081		389.873	275.688		379.908	-329.548
												385.918	768.253		385.903	101.31		390.291	269.028		380.154	-350.06
												386.376	764.853		386.628	119.485		390.974	283.728		380.78	-339.865
												386.679	749.019		387.039	112.31		391.092	253		381.182	-347.766
												387.451	770.899		387.435	103.866		391.677	259.783		381.794	-338.824
												388.028	777.124		387.914	102.236		392.267	267.098		381.907	-369.991
												388.434	769.45		388.546	112.733		392.75	265.654		382.55	-358.483
												388.794	758.184		388.919	102.556		393.12	255.189		382.983	-363.872
												389.427	768.892		389.541	112.325		393.481	244.002		383.422	-368.893
												389.813	759.664		390.003	109.287		393.794	228.919		383.52	-401.296
												390.278	756.884		390.459	105.733		394.311	230.258		384.259	-382.008
												390.941	770.054		391.103	117.36		394.663	218.33		384.775	-380.718
												391.241	753.875		391.695	124.731		395.527	247.649		385.16	-390.015
												391.75	754.586		392.13	119.462		395.835	232.16		385.732	-384.259
												392.235	753.342		392.548	112.907		396.204	221.643		386.122	-393.086
												393.005	775.098		393.052	113.199		396.578	211.402		386.517	-401.558
												393.326	760.656		393.555	113.414		397.129	215.561		386.952	-406.76
												393.851	762.645		394.034	111.671		397.434	199.768		387.347	-415.306
												394.615	783.947		394.572	114.78		397.82	190.609		387.827	-416.894
												394.861	763.489		394.819	94.4148		398.271	186.691		388.157	-430.588
												395.35	762.635		395.471	106.671		398.743	184.308		388.616	-433.974
												395.953	770.864		395.989	108.025		399.207	181.507		388.889	-452.28
												396.347	762.361		396.566	114.239		399.601	172.934		389.517	-441.944
												396.867	763.972		397.23	127.509		400.177	179.018		389.942	-447.973
												397.251	754.553		397.327	94.9663		400.594	172.348		390.987	-404.103
												397.944	770.126		398.089	116.074		400.921	158.32		392.73	-303.874
												398.369	764.018		398.686	123.903		401.405	157.056		393.177	-308.196
												398.626	744.429		399.108	117.602		401.917	158.019		393.746	-302.62
												399.289	757.554		399.644	120.464		402.237	143.467		394.319	-296.787
												400.06	779.368		400.067	114.277		402.508	125.051		394.649	-310.427
												400.229	752.71		400.397	100.564		402.901	116.362		395.166	-309.164
												400.869	764.006		400.847	96.4632		403.349	112.191		395.752	-302.148
												401.45	770.552		401.358	97.3389		404.907	197.495		396.087	-315.476
												401.844	761.978		402.103	117.101		406.43	279.842		396.514	-321.462
												402.441	769.728		402.245	88.2306		406.903	277.69		396.938	-327.531
												402.677	748.502		403.015	109.938		407.254	265.631		397.491	-323.293
												403.149	746.23		403.504	109.089		407.887	276.366		398.09	-315.305
												403.885	765.214		404.067	114.154		408.267	266.701		398.324	-336.772
												404.354	762.629		404.588	115.889		408.993	284.931		398.8	-338.69
												404.813	759.396		405.071	114.488		409.248	265.134		399.191	-347.478
												405.465	771.637		405.583	115.463		409.858	274.047		399.823	-336.822
												405.879	764.644		406.146	120.457		410.32	270.985		400.144	-351.34
												406.285	757.087		406.384	99.422		410.735	264.087		400.629	-352.533
												406.725	752.223		406.944	104.188		410.873	234.81		401.152	-350.656
												407.536	777.267		407.541	111.98		411.64	256.42		401.478	-364.732
												407.753	754.529		408.353	137.063		411.807	229.527		401.956	-366.53
												408.259	754.965		408.569	114.194		412.32	230.565		402.487	-363.987
												408.758	754.913		408.916	101.919		412.681	219.308		402.911	-370.165
												409.222	751.928		409.601	116.817		413.36	233.779		403.365	-373.88
												409.93	768.645		409.994	108.165		413.867	234.388		403.706	-386.672
												410.496	774.051		410.516	109.896		414.153	217.1		404.241	-383.882
												410.928	768.503		411.051	112.717		414.624	214.725		404.616	-393.908
												411.387	765.176		411.646	120.33		414.915	197.913		405.259	-382.45
												411.865	763.388		411.96	105.322		415.592	212.142		405.697	-387.495
												412.303	758.471		412.544	112.109		416.007	205.267		405.928	-409.173
												412.756	754.633		413.016	109.863		416.57	210.285		406.297	-419.687
												413.322	759.889		413.428	102.746		416.814	189.738		406.824	-417.599
												413.99	773.427		413.948	104.34		417.121	174.081		407.335	-416.72
												414.48	772.611		414.638	119.635		417.83	190.95		408.305	-378.824
												414.87	763.744		415.117	117.985		417.973	162.142		409.925	-288.581
												415.106	742.454		415.679	122.946		418.607	172.928		410.408	-289.967
												415.926	768.221		415.927	102.638		419.002	164.455		411.221	-264.723
												416.157	746.542		416.323	94.2294		419.474	162.223		411.61	-273.74
												416.893	765.552		417.142	119.937		419.788	147.26		411.919	-289.091
												417.214	751.148		417.509	109.242		420.433	158.941		412.379	-292.357
												417.82	759.68		417.879	98.6843		420.592	131.463		412.851	-294.596
												418.407	766.659		418.748	128.478		421.134	134.833		413.267	-301.427
												418.747	753.803		419.096	116.169		421.692	139.413		413.69	-307.551
												419.183	748.609		419.69	123.803		422.069	129.527		414.122	-313.052
												419.811	758.941		420.281	131.011		422.434	118.654		414.704	-306.543
												420.17	747.52		420.68	122.901		423.055	128.406		415.072	-317.142
												420.707	750.517		421.001	108.453		423.667	137.443		415.454	-326.683
												421.295	757.552		421.445	103.954		425.935	279.841		416.147	-311.142
												421.673	747.718		422.16	121.243		426.411	277.918		416.264	-341.937
												422.235	752.716		422.475	106.346		426.829	271.307		416.933	-328.417
												422.837	760.93		423.082	114.951		427.327	271.144		417.325	-337.093
												423.44	769.245		423.813	133.6		427.765	266.135		417.615	-354.068
												423.733	752.51		424.069	113.872		428.244	264.438		418.322	-337.375
												424.231	752.312		424.784	131.226		428.631	255.337		418.795	-339.546
												424.895	765.574		425.284	131.198		428.992	244.115		419.262	-342.186
												425.062	738.686		425.656	120.852		429.543	248.154		419.601	-355.14
												425.864	763.02		425.915	101.41		430.005	245.113		420.191	-347.989
												426.274	755.774		426.671	122.054		430.614	253.9		420.588	-356.243
												426.712	750.759		426.974	106.152		430.956	241.15		421.197	-347.455
												427.291	757.11		427.632	118.936		431.12	214.047		421.398	-371.595
												427.711	750.698		428.001	108.328		431.771	226.225		421.904	-371.112
												428.342	761.234		428.642	119.687		432.378	234.823		422.337	-376.545
												428.821	759.474		429.268	129.826		432.781	227.056		422.77	-381.914
												429.414	766.979		429.794	131.909		433.161	217.314		423.155	-391.223
												430.019	775.492		430.192	123.716		433.555	208.806		423.758	-382.95
												430.221	751.435		430.651	120.352		434.124	214.318		424.305	-379.127
												430.858	762.471		430.991	107.489		434.62	214.032		426.282	-260.16
												431.327	759.969		431.764	129.444		434.868	193.623		426.661	-269.904
												431.788	756.788		431.937	103.088		435.368	193.66		427.281	-260.235
												432.434	768.595		432.571	113.845		436.008	204.975		427.57	-277.203
												432.797	757.486		433.146	119.961		436.4	196.247		428.018	-281.441
												433.315	758.899		433.664	121.327		436.664	177.209		428.579	-276.531
												433.841	761.051		434.182	122.831		437.268	185.509		428.893	-291.546
												434.177	747.785		434.753	128.538		437.746	183.799		429.392	-291.667
												434.811	758.53		435.167	121.556		437.91	156.7		430	-282.918
												435.211	750.514		435.518	109.557		438.559	168.689		430.558	-278.249
												435.732	752.194		436.059	112.877		439.02	165.52		430.751	-303.022
												436.178	747.813		436.713	125.254		439.35	151.794		431.43	-288.605
												436.785	756.475		437.036	111.024		439.777	145.946		431.748	-303.221
												437.366	762.962		437.712	125.126		441.942	280.053		432.106	-314.747
												437.724	751.494		438.258	128.804		442.493	284.155		432.713	-306.066
												438.36	762.485		438.576	114.187		442.923	278.542		433.093	-315.867
												438.722	751.28		438.92	101.578		443.681	299.302		433.645	-311.64
												439.249	753.468		439.601	116.13		443.753	264.841		434.132	-312.686
												439.632	744.046		440.201	124.239		444.338	271.644		434.642	-311.876
												440.343	761.072		440.61	116.825		444.768	265.958		434.83	-337.032
												440.92	767.223		441.405	140.649		445.364	273.759		435.447	-327.598
												441.445	769.264		441.505	108.353		445.877	274.801		435.779	-341.186
												441.795	757.129		442.019	109.517		446.266	265.875		436.114	-354.473
												442.353	761.839		442.747	127.894		446.721	262.227		436.689	-348.458
												442.662	746.446		443.027	110.162		447.177	258.592		437.34	-336.315
												443.21	750.25		443.724	125.973		447.831	271.007		437.527	-361.478
												443.741	752.758		444.066	113.261		448.026	246.462		438.041	-360.367
												444.333	760.198		444.729	126.368		448.385	235.034		438.645	-352.039
												444.918	766.996		444.99	107.084		449.105	252.801		439.257	-342.994
												445.339	760.61		445.665	121.17		449.234	222.849		439.491	-364.469
												445.626	743.486		446.321	133.752		449.869	233.756		440.119	-354.161
												446.518	775.006		446.812	133.049		450.352	232.338		440.379	-373.575
												446.773	755.341		447.19	123.203		450.837	231.118		440.863	-374.865
												447.237	752.375		447.644	119.422		451.378	234.448		441.366	-374.554
												447.777	755.607		448.055	112.266		451.675	218.098		441.853	-375.643
												448.426	767.595		448.687	122.92		452.216	221.388		442.19	-388.779
												448.88	763.86		449.313	133.101		452.669	217.55		442.603	-395.804
												449.196	749.079		449.648	119.732		452.926	197.936		443.178	-389.727
												449.742	752.708		450.137	118.816		453.461	200.76		443.329	-417.877
												450.289	756.537		450.474	105.727		453.8	187.791		443.891	-412.931
												450.879	763.743		451.135	118.715		454.19	178.944		444.272	-422.502
												451.319	758.903		451.643	119.255		454.715	180.929		444.649	-432.445
												451.699	749.211		452.391	139.267		455.155	176.105		445.119	-434.846
												452.288	756.412		452.461	104.618		455.537	166.525		445.729	-425.99
												452.97	770.988		452.943	103.209		456.179	177.995		445.973	-446.621
												453.395	765.009		453.474	105.697		456.539	166.727		446.568	-439.049
												453.765	754.459		453.973	105.551		456.943	158.987		446.963	-447.428
												454.238	752.292		454.626	117.876		458.74	263.458		447.555	-440.091
												454.819	758.797		455.321	133.554		459.943	320.161		447.676	-470.595
												455.296	756.993		455.679	122.14		460.032	286.962		448.342	-457.26
												455.652	745.341		456.366	137.161		460.511	285.3		448.624	-474.836
												456.393	764.753		456.832	134.441		461.081	290.907		449.883	-413.697
												456.683	747.823		457.443	143.32		461.756	305.018		451.812	-298.529
												457.172	746.96		457.659	120.465		461.97	281.918		452.021	-321.943
												457.748	753.058		458.138	118.777		462.468	281.772		452.369	-334.176
												458.156	745.661		458.782	130.392		462.989	283.517		452.882	-333.188
												458.819	758.732		459.358	136.452		463.286	267.047		453.44	-328.56
												459.485	772.137		459.548	111.487		463.948	280.161		453.865	-334.591
												459.796	756.885		460.286	130.661		464.269	265.672		454.496	-324.073
												460.264	754.284		460.866	137.117		464.885	275.018		454.896	-332.139
												460.911	766.173		461.231	126.252		465.298	268.019		455.391	-332.547
												461.551	777.364		461.719	125.197		465.556	248.5		455.923	-329.957
												461.864	762.3		462.257	128.344		466.173	257.941		456.027	-361.912
												462.39	764.409		462.419	101.054		466.534	246.783		456.594	-356.521
												462.857	761.753		463.166	120.926		467.189	259.222		456.94	-368.947
												463.477	771.401		463.661	120.511		467.528	246.189		457.616	-354.751
												463.958	769.903		464.186	122.52		467.915	237.12		458.062	-359.094
												464.331	759.604		464.789	130.783		468.238	222.823		458.589	-356.99
												464.749	753.049		465.146	119.292		468.952	240.059		458.893	-372.687
												465.189	748.167		465.624	117.556		469.406	236.32		459.139	-393.232
												465.69	748.237		466.268	129.144		469.775	225.812		459.837	-377.236
												466.158	745.66		466.832	134.273		470.257	224.332		460.175	-390.37
												466.865	762.29		467.151	119.586		470.634	214.373		460.86	-375.471
												467.271	754.747		467.708	124.225		471.026	205.629		461.136	-393.525
												467.665	746.181		468.321	133.308		471.423	197.339		461.704	-388.087
												468.231	751.527		468.959	144.466		472.004	203.877		461.968	-407.065
												468.864	762.206		469.169	121		472.449	199.47		462.557	-399.954
												469.336	759.966		469.781	130.017		472.765	184.638		462.778	-422.389
												469.631	743.404		470.069	113.008		473.356	191.903		463.361	-415.724
												470.346	760.663		470.675	121.47		473.635	174.145		465.405	-291.241
												470.816	758.259		471.19	122.781		474.153	175.615		465.952	-287.515
												471.3	756.957		471.664	120.651		474.632	173.864		466.358	-295.033
												471.866	762.355		472.258	128.162		474.984	161.911		466.947	-287.958
												472.286	755.906		472.805	131.954		475.584	169.93		467.277	-301.622
												472.838	760.067		473.145	119.008		476.043	166.704		467.919	-290.212
												473.3	756.962		473.754	127.841		476.409	155.862		468.436	-288.897
												474.029	775.425		474.091	114.683		476.908	155.756		468.873	-293.935
												474.346	760.637		474.448	103.174		477.353	151.287		469.318	-298.366
												474.803	757.158		475.177	121.564		477.703	139.261		469.53	-321.616
												475.456	769.505		475.584	114.098		478.147	134.7		470.035	-321.189
												475.706	749.353		476.144	118.917		478.679	137.275		470.643	-312.477
												476.217	750.256		476.703	123.662		479.013	123.861		471.141	-312.698
												476.818	758.332		477.155	119.74		479.523	124.668		471.432	-329.501
												477.424	766.879		477.668	120.827		479.946	118.464		471.968	-326.629
												478.063	778.054		478.36	136.281		480.486	121.65		472.333	-337.504
												478.433	767.608		478.685	122.148		482.578	249.934		473.057	-319.503
												478.694	748.273		479.517	148.883		483.285	266.646		473.335	-337.396
												479.234	751.529		479.661	120.144		483.812	268.837		473.675	-350.247
												479.834	759.611		480.255	127.825		484.303	268.107		474.158	-351.619
												480.272	754.531		480.716	124.605		484.485	242.424		474.862	-335.232
												480.784	755.548		481.18	121.736		485.045	247.302		475.237	-345.34
												481.324	758.782		481.71	124.091		485.499	243.54		475.65	-352.373
												481.822	758.58		482.481	145.951		486.051	247.771		476.133	-353.747
												482.478	771.147		482.983	146.072		486.55	247.582		476.467	-367.132
												482.767	754.086		483.256	127.807		486.746	223.125		476.942	-369.095
												483.458	769.516		483.805	131.769		487.31	228.282		477.409	-371.798
												483.674	746.674		484.362	136.299		487.973	241.43		478.052	-360.302
												484.191	747.971		484.637	118.204		488.331	229.942		478.466	-367.174
												484.897	764.514		485.348	135.154		488.844	230.95		478.727	-386.495
												485.27	754.33		485.72	124.816		489.111	212.189		479.146	-393.029
												485.878	763.05		486.361	136.208		489.861	232.382		479.619	-395.226
												486.533	775.488		486.553	111.324		490.09	210.484		480.142	-393.371
												486.755	753.053		487.252	127.438		490.351	191.276		480.581	-398.307
												487.4	764.8		487.558	111.699		490.969	200.689		481.155	-392.326
												487.781	755.195		488.412	140.232		491.524	205.092		481.421	-411.179
												488.352	760.882		488.742	126.565		491.925	197.152		481.844	-417.418
												488.824	758.627		489.133	117.734		492.394	194.696		482.356	-416.444
												489.47	770.404		489.902	139.415		492.649	174.866		482.78	-422.542
												489.776	754.707		490.207	123.713		493.271	184.679		483.165	-431.866
												490.338	759.709		490.961	144.15		493.65	174.96		483.607	-436.536
												490.627	742.769		491.158	119.787		494.244	182.516		483.933	-450.631
												491.278	754.854		491.711	123.999		494.492	162.251		484.471	-447.516
												491.776	754.726		492.135	117.877		495.131	173.399		484.795	-461.772
												492.395	764.313		492.881	137.677		495.498	162.687		485.567	-439.848
												492.898	764.521		493.154	119.405		495.831	149.192		485.851	-457.284
												493.359	761.374		493.719	124.566		496.351	150.832		486.417	-451.86
												493.877	762.804		494.24	126.274		496.846	150.391		488.695	-308.633
												494.592	780.105		494.67	120.641		497.203	138.815		489.212	-307.289
												495.056	777.202		495.176	121.103		497.707	139.129		489.75	-304.23
												495.319	758.11		495.826	133.209		497.995	122.081		490.038	-321.35
												495.908	765.269		496.26	127.821		498.556	127.022		490.648	-312.416
												496.27	754.134		496.841	134.415		498.865	111.622		491.007	-323.829
												496.749	752.441		497.053	111.183		499.496	122.207		491.393	-333.03
												497.426	766.688		497.672	120.737		500.022	124.213		491.824	-338.56
												497.886	763.483		498.219	124.532		500.236	101.162		492.299	-340.623
												498.439	767.757		498.745	126.687		500.686	97.1483		492.802	-340.4
												499.048	776.502		499.188	122.078		500.993	81.5048		493.226	-346.531
												499.365	761.755		499.713	124.052		502.541	165.982		493.944	-328.904
												499.885	763.341		500.16	119.724		504.062	248.32		494.143	-353.218
												500.449	768.489		500.755	127.371		504.537	246.241		494.64	-353.459
												500.858	761.154		501.234	125.673		504.923	237.126		495.187	-349.756
												501.305	756.859		501.549	110.804		505.691	258.677		495.361	-375.984
												501.896	764.175		502.193	122.374		505.918	236.702		495.752	-384.74
												502.243	751.813		502.907	139.622		506.507	243.778		496.373	-375.026
												502.998	772.457		503.32	132.578		506.923	237.078		496.806	-380.378
												503.237	751.357		503.716	124.198		507.149	214.928		497.439	-369.767
												504.105	781.054		504.549	150.978		507.84	230.343		497.782	-382.353
												504.627	782.812		504.731	125.362		508.166	216.265		498.055	-400.69
												504.952	768.621		505.422	140.742		508.882	233.741		498.569	-399.598
												505.401	764.58		505.676	120.929		508.979	201.214		499.105	-396.717
												505.905	764.894		506.382	137.469		509.456	199.408		499.555	-400.747
												506.369	761.964		506.931	141.44		509.816	188.033		499.817	-419.928
												506.879	762.766		507.218	124.294		510.539	205.974		500.595	-397.503
												507.319	757.947		507.759	127.538		511.094	210.443		500.882	-414.712
												507.926	766.482		508.239	125.923		511.388	193.875		501.153	-433.16
												508.279	754.635		508.709	123.538		511.792	186.049		501.799	-421.445
												508.848	760.22		509.402	139.045		512.273	184.552		502.118	-435.964
												509.346	760.02		509.786	129.708		512.706	179.174		502.565	-440.346
												509.93	766.761		510.128	116.947		513.229	180.995		503.094	-437.967
												510.363	761.462		510.774	128.784		513.611	171.475		503.68	-431.014
												510.789	755.417		511.126	116.797		513.934	157.191		503.999	-445.643
												511.382	762.902		511.939	141.982		514.506	163.006		504.447	-449.815
												511.92	766.015		512.244	126.327		514.851	150.546		504.89	-454.447
												512.29	755.454		512.726	124.864		515.634	173.235		505.19	-470.523
												512.554	736.484		513.344	134.331		516.1	170.559		505.671	-472.081
												513.312	757.265		513.748	126.538		516.182	136.881		508.012	-323.722
												513.961	769.295		514.315	131.963		516.667	135.633		508.48	-326.306
												514.525	774.406		515.025	148.911		517.082	128.722		508.866	-335.443
												514.958	768.982		515.087	113.598		517.479	120.426		509.309	-340.082
												515.41	765.089		515.654	118.935		518.185	137.02		509.836	-337.923
												515.93	766.733		516.298	130.557		518.634	132.966		510.377	-334.657
												516.413	765.356		516.81	131.506		518.926	116.132		510.546	-361.324
												517.095	780.052		517.286	129.586		519.253	102.281		511.215	-347.765
												517.37	761.83		517.474	104.381		519.765	103.214		511.964	-327.688
												517.866	761.499		518.238	125.672		520.238	101.052		512.254	-344.58
												518.412	765.268		518.599	114.46		520.728	100.165		512.554	-360.668
												518.934	767.053		519.301	130.769		521.165	95.1103		513.132	-354.42
												519.346	759.814		519.639	117.738		521.576	87.9171		513.543	-361.657
												520.016	773.594		520.234	125.366		521.797	65.4126		513.87	-375.581
												520.512	773.257		520.733	125.247		522.401	73.7739		514.445	-369.552
												520.981	770.701		521.17	120.152		522.789	64.6984		515.022	-363.365
												521.496	771.993		521.607	115.065		523.271	63.2312		515.152	-393.142
												521.835	758.936		522.304	130.94		523.714	58.7312		515.866	-375.957
												522.451	768.224		522.796	130.314		523.995	41.0157		516.428	-370.971
												522.943	767.659		523.485	145.495		524.485	40.2094		516.65	-393.403
												523.618	781.756		523.727	124.722		525.047	45.2189		517.281	-382.768
												523.974	770.121		524.485	145.485		525.406	33.8591		517.612	-396.422
												524.624	782.203		524.768	127.989		525.881	31.835		518.156	-392.926
												524.946	767.888		525.33	132.981		526.221	18.9177		518.373	-415.686
												525.431	766.646		525.769	128.091		526.523	2.94349		518.755	-425.18
												526.006	772.629		526.289	129.612		526.988	0.13042		519.247	-425.89
												526.726	790.411		526.656	118.913		527.547	4.87362		519.869	-416
												526.893	763.543		527.248	126.342		528.006	1.56562		520.484	-406.814
												527.237	751.023		527.908	139.268		528.472	-1.17533		520.801	-421.575
												528.109	780.959		528.44	141.852		528.982	-0.40223		521.055	-441.362
												528.363	761.123		528.844	134.073		530.234	60.1977		521.628	-435.556
												528.965	769.352		529.102	114.522		530.41	34.0765		522.019	-444.305
												529.403	764.296		529.896	138.169		530.786	24.0825		522.45	-449.892
												529.878	762.332		530.372	136.293		531.438	36.3184		522.925	-451.861
												530.297	755.717		530.771	128.112		532.062	46.268		524.311	-380.522
												530.985	770.938		531.213	123.477		536.899	395.754		525.879	-294.426
												531.609	780.906		531.728	124.658		539.817	590.655		526.042	-321.613
												531.919	765.595		532.349	134.331		540.441	600.687		526.69	-309.746
												532.442	767.434		532.834	133.147		540.77	586.855		527.063	-319.992
												532.841	759.306		533.163	119.361		541.258	585.84		527.452	-328.897
												533.352	760.112		533.796	130.029		541.803	589.557		527.897	-333.355
												533.757	752.532		534.289	129.566		542.278	587.487		528.226	-347.161
												534.463	769.082		534.781	128.857		542.958	602.017		528.789	-342.053
												535.263	793.216		535.399	138.35		543.326	591.303		529.436	-330.201
												535.522	773.793		535.842	133.767		543.842	592.594		529.68	-350.862
												536.016	773.265		536.259	127.084		544.243	584.625		529.996	-365.677
												536.471	769.702		536.803	130.595		544.83	591.652		530.765	-343.981
												536.9	763.908		537.321	132.004		545.423	599.164		531.195	-349.659
												537.325	757.926		537.763	127.291		545.909	597.963		531.611	-356.424
												537.717	749.188		538.437	141.342		546.314	590.309		532.094	-357.818
												538.523	773.824		538.887	137.295		546.675	579.101		532.83	-338.858
												539.063	777.09		539.381	136.814		547.313	590.227		533.003	-365.195
												539.465	769.17		539.878	136.562		548.038	608.319		533.365	-376.371
												539.757	752.383		540.145	117.731		548.394	596.746		533.888	-374.419
												540.395	763.465		540.705	122.625		548.626	575.176		534.458	-368.855
												540.92	765.467		541.076	112.205		549.351	593.251		534.752	-385.481
												541.574	777.894		541.885	137.052		549.771	586.856		535.244	-386.132
												542.103	780.193		542.171	119.826		550.305	589.595		535.821	-379.922
												542.554	776.268		542.622	115.899		550.752	585.23		535.999	-405.829
												543.239	791.141		543.257	126.736		551.308	589.737		536.546	-402.103
												543.313	756.886		543.616	115.419		551.824	591.038		537.146	-393.982
												543.95	767.863		544.255	126.564		552.513	606.237		537.485	-407.057
												544.428	766.072		544.811	131.079		552.789	588.23		537.978	-407.579
												544.912	764.803		545.365	135.464		553.147	576.738		538.523	-403.972
												545.514	772.973		545.604	114.31		553.886	595.981		538.971	-408.186
												546.136	782.774		546.167	119.439		554.343	592.493		539.269	-424.475
												546.602	780.116		546.732	124.658		554.947	600.901		539.776	-423.818
												546.995	771.435		547.423	140.119		555.303	589.335		540.225	-428.032
												547.303	755.971		547.938	141.259		555.854	593.41		540.59	-438.901
												548.253	792.194		548.289	129.269		556.421	598.741		541.179	-431.759
												548.376	761.849		548.701	122.13		556.798	588.856		541.742	-426.641
												549.192	787.341		549.212	122.972		557.402	597.229		542.015	-444.966
												549.505	772.26		549.636	116.907		557.759	585.68		542.451	-450.106
												549.991	771.071		550.15	118.037		558.412	597.979		542.9	-454.27
												550.344	759.202		550.893	137.573		558.773	586.786		543.334	-459.632
												551.121	781.556		551.189	121.13		559.428	599.281		543.619	-476.923
												551.457	768.36		551.78	128.451		559.907	597.613		544.114	-477.363
												551.845	759.228		552.269	127.577		560.48	603.499		544.73	-468.015
												552.494	771.292		552.859	134.797		561.039	608.242		545.146	-474.744
												552.982	770.349		553.503	146.384		561.475	603.025		545.567	-481.106
												553.704	788.219		553.947	141.884		561.838	592.026		546.017	-485.182
												554.148	783.717		554.331	132.536		562.484	603.779		546.51	-485.722
												554.778	794.109		554.809	130.764		562.943	600.419		546.919	-493.07
												555.023	773.588		555.224	123.894		563.132	575.388		547.308	-502.051
												555.516	773.035		555.855	134.489		563.981	603.452		547.886	-495.694
												555.964	768.774		556.398	137.91		564.497	604.795		552.819	-138.552
												556.328	757.903		556.841	133.277		564.801	588.945		554.905	-10.7184
												556.958	768.256		557.351	134.118		565.399	596.904		555.352	-14.9336
												557.442	767.055		557.765	127.127		565.874	594.871		555.734	-24.4805
												558.162	784.713		558.251	125.969		566.382	595.436		556.224	-25.358
												558.527	773.912		558.763	126.96		567.066	610.291		556.809	-18.5429
												558.897	763.382		559.239	125.007		567.524	606.878		557.365	-13.9327
												559.555	776.14		559.893	137.411		567.904	597.25		557.946	-7.40935
												560.076	777.818		560.546	149.692		568.417	598.282		558.383	-12.531
												560.574	777.619		560.956	142.489		568.864	593.975		558.845	-15.5992
												561.076	777.736		561.235	124.677		569.196	580.529		559.471	-5.46267
												561.673	785.5		561.45	101.685		569.746	584.499		559.643	-31.8294
												562.181	786.242		562.449	141.902		570.455	601.321		560.341	-15.936
												562.426	765.702		562.879	136.236		571.047	608.766		560.936	-8.34973
												563.145	783.268		563.346	133.577		571.273	586.609		561.521	-1.51998
												563.399	763.46		563.852	133.975		571.899	596.758		561.996	-3.4443
												563.998	771.443		564.3	129.817		572.231	583.231		562.471	-5.49581
												564.719	789.279		564.808	130.507		573.058	609.58		562.875	-13.2583
												564.898	763.347		565.25	125.717		573.397	596.615		563.259	-22.6089
												565.615	780.875		565.894	137.393		573.968	602.306		563.793	-19.9431
												565.9	763.526		566.231	124.237		574.443	600.324		564.455	-6.8798
												566.532	774.097		566.562	110.643		575.055	609.367		564.739	-24.218
												566.791	754.697		567.205	122.1		575.457	601.346		565.361	-14.4919
												567.441	766.752		567.628	115.93		575.896	596.46		565.888	-12.2762
												568.148	783.498		568.4	137.843		576.578	611.132		566.494	-3.70908
												568.568	777.015		568.739	124.841		576.983	603.446		567.056	1.27652
												568.888	762.528		569	105.594		577.594	612.429		567.433	-8.62568
												569.604	779.899		569.703	121.93		577.914	597.892		567.852	-15.2296
												569.871	761.111		570.097	113.413		578.676	619.019		568.507	-2.65615
												570.532	774.087		570.57	111.223		578.843	592.105		569.034	-0.55724
												571.021	773.162		571.164	118.758		579.539	607.944		569.36	-14.6311
												571.526	773.559		571.713	122.685		579.826	590.771		569.875	-13.3666
												572.148	783.404		572.197	121.39		580.557	609.39		570.421	-9.68593
												572.55	775.529		572.878	136.005		580.985	603.593		570.828	-17.1728
												573.089	778.659		573.198	121.389		581.694	620.415		571.467	-5.97872
												573.671	785.243		573.654	117.887		582.045	608.353		572.058	1.3721
												574.099	779.409		574.186	120.499		582.454	601.046		572.174	-29.6102
												574.726	789.664		574.478	103.725		583.197	620.64		573.052	0.84063
												574.973	769.254		575.149	117.423		583.244	584.057		573.472	-5.59216
												575.648	783.337		575.535	108.305		583.593	571.914		573.888	-12.388
												575.944	766.923		576.056	109.977		584.465	601.898		574.329	-17.1616
												576.505	771.762		576.684	120.231		584.899	596.601		574.869	-13.9119
												577.001	771.511		577.064	110.573		585.393	596.056		575.381	-12.9711
												577.522	773.166		577.651	117.619		586.057	609.252		576.015	-2.16784
												578.283	794.169		578.272	127.329		586.475	602.65		576.376	-13.3951
												578.591	778.698		578.569	110.972		586.934	599.383		576.992	-4.04515
												578.874	761.175		579.288	128.567		587.366	593.887		577.232	-25.0116
												579.565	776.593		579.73	123.863		587.901	596.715		577.697	-27.8805
												579.908	763.958		580.193	120.899		588.494	604.209		578.495	-3.77421
												580.496	771.039		580.591	112.686		589.018	606.102		578.867	-14.1123
												581.04	774.589		581.242	124.829		589.401	596.662		579.469	-6.00031
												581.466	768.576		581.772	127.26		590.003	604.878		579.748	-23.747
												582.102	779.575		582.221	123.149		590.444	600.105		580.445	-7.95199
												582.734	790.18		582.871	135.222		590.932	599.181		581.018	-2.04413
												583.122	781.17		583.128	115.561		591.582	611.255		581.369	-14.0753
												583.507	771.849		583.628	115.614		592.038	607.69		582.006	-3.02421
												583.755	751.515		584.156	117.901		592.522	606.38		582.358	-14.9085
												584.627	781.575		584.595	112.994		592.828	590.734		582.653	-31.4586
												584.957	767.854		585.358	134.179		593.535	607.451		583.361	-14.702
												585.586	778.154		585.471	102.928		594.05	608.64		583.956	-7.05439
												586.333	798.048		586.227	123.539		594.495	604.162		584.465	-6.30054
												586.572	777.021		586.672	119.083		595.047	608.375		584.838	-16.5639
												586.961	768.135		587.602	153.765		595.262	585.353		585.536	-0.68018
												587.419	764.77		587.803	129.693		595.866	593.741		585.844	-16.1469
												587.989	770.315		588.263	126.358		596.404	596.81		586.325	-17.6457
												588.507	771.831		588.837	132.388		596.805	588.866		586.825	-17.7147
												589.268	792.764		589.122	115.005		597.512	605.48		587.701	12.6286
												589.618	780.683		589.913	138.504		597.951	600.613		587.774	-21.7907
												589.944	766.724		590.199	121.231		598.403	596.71		588.49	-4.4425
												590.745	790.986		590.698	121.167		598.856	592.915		589.097	4.17862
												591.291	794.628		591.011	106.034		599.736	623.517		589.458	-7.02857
												591.717	788.654		591.786	128.195		600.068	609.979		589.838	-16.6741
												592.234	790.079		592.099	113.113		600.349	592.364		590.331	-17.2669
												592.624	781.104		592.826	131.433		600.781	586.819		590.905	-11.3316
												592.899	763.039		593.243	124.7		601.457	601.005		591.409	-10.9647
												593.569	776.754		593.87	135.016		602.078	610.774		591.825	-17.7559
												593.874	760.986		594.119	114.675		602.458	601.02		592.615	5.63121
												594.742	790.628		594.754	125.544		603.008	605.088		592.935	-8.95097
												595.324	797.24		595.266	126.478		603.49	603.617		593.547	0.08061
												595.518	772.558		595.475	103.039		604.072	610.266		593.962	-6.74067
												596.2	787.172		596.133	115.807		604.436	599.275		594.37	-14.1755
												596.678	785.459		596.749	125.157		604.981	602.917		595.001	-3.58421
												597.141	782.464		597.236	124.013		605.515	605.67		595.599	4.26032
												597.483	769.733		597.454	101.31		606.006	604.817		595.961	-6.91294
												598.158	783.8		598.192	120.565		606.458	600.973		596.528	-1.43326
												598.37	760.602		598.824	131.115		606.879	594.592		596.982	-5.16937
												599.104	779.445		599.366	134.545		607.677	618.64		597.238	-24.8354
												599.712	788.16		599.399	96.9184		608.058	609.108		598.035	-0.92684
												600.032	773.626		600.113	114.126		608.421	598.005		598.407	-11.2376
												600.572	776.805		600.557	109.622		608.95	600.393		598.917	-10.4197
												600.999	770.979		601.128	115.348		609.563	609.405		599.499	-3.84705
												601.567	776.434		601.719	122.635		610.02	605.936		599.994	-4.22051
												602.271	792.866		602.239	124.244		610.134	574.836		600.189	-28.8371
												602.706	787.641		602.642	116.411		611.149	616.33		600.997	-3.98772
												603.175	785.077		602.984	103.704		611.642	615.733		601.512	-2.84615
												603.587	777.969		603.845	132.749		612.014	605.396		601.988	-4.78628
												603.863	759.965		604.258	125.689		612.424	598.155		602.421	-10.2224
												604.578	777.29		604.787	128.096		612.843	591.634		603.097	4.01829
												605.046	774.675		605.17	118.636		613.332	590.823		603.582	2.78769
												605.637	781.963		605.598	112.825		613.699	580.039		603.859	-15.146
												606.052	775.199		606.25	125.104		614.485	603.063		604.235	-25.2108
												606.658	783.67		606.621	114.636		614.847	591.919		604.88	-13.5103
												607.034	773.644		607.105	113.338		615.519	605.8		605.493	-4.42978
												607.527	773.109		607.591	112.222		616.12	613.956		606.168	9.66949
												608.045	774.587		608.155	117.346		616.496	603.917		606.435	-9.08548
												608.725	789.102		608.802	129.159		616.963	601.279		606.872	-14.2491
												609.377	801.306		609.226	123.118		617.472	602.017		607.329	-17.6777
												609.606	779.39		609.526	107.004		617.99	603.431		607.903	-11.7405
												610.031	773.417		610.203	121.233		618.207	580.65		608.476	-5.86619
												610.922	804.857		610.677	119.052		619.102	612.428		608.707	-27.5113
												611.063	775.916		611.114	113.932		619.661	617.128		609.484	-5.26688
												611.391	762.078		611.515	105.994		619.788	587.122		609.842	-16.6672
												612.205	787.366		612.26	125.723		620.758	624.937		610.314	-18.9156
												612.551	775.047		612.741	124.195		621.122	614.036		610.828	-17.8322
												613.027	773.075		613.06	109.633		621.301	588.083		611.527	-1.75854
												613.699	786.935		613.817	130.359		621.994	603.625		611.87	-14.4422
												613.953	767.064		614.075	110.779		622.24	583.237		612.358	-15.4782
												614.523	772.692		614.441	100.038		622.921	597.829		612.971	-6.3094
												615.062	775.829		615.042	108.088		623.543	607.663		613.588	3.08368
												615.656	783.457		615.645	116.385		624.193	619.69		613.964	-6.93684
												616.206	787.432		616.19	120.066		624.579	610.516		614.362	-15.0839
												616.585	777.635		616.861	133.751		625.189	619.33		614.692	-28.8814
												617.162	783.833		617.327	131.088		625.602	612.281		615.238	-25.1337
												617.574	776.757		617.746	124.474		626.062	609.098		616.039	-0.8274
												618.162	783.868		618.212	121.76		626.579	610.519		616.283	-21.5009
												618.563	775.842		618.682	119.403		627.244	623.732		616.947	-8.34164
												619.179	785.188		619.069	110.192		627.613	613.225		617.489	-4.9127
												619.646	782.589		619.492	103.976		628.251	624.33		617.937	-9.15754
												620.229	789.163		620.07	110.348		628.613	613.199		618.232	-25.6772
												620.593	778.22		620.654	117.098		629.029	606.433		618.973	-6.22269
												621.191	786.09		621.247	124.524		629.564	609.206		619.259	-23.5019
												621.619	780.31		621.546	108.369		630.053	608.361		619.798	-20.369
												622.373	800.822		622.082	111.244		630.717	621.481		620.344	-16.676
												622.621	780.5		622.694	120.221		630.899	595.939		620.849	-16.2956
												623.223	788.717		623.113	113.744		631.614	613.223		621.398	-12.3206
												623.61	779.563		623.568	110.094		632.077	610.266		621.892	-12.822
												624.128	781.023		623.976	102.635		632.518	605.464		622.337	-17.2869
												624.683	785.479		624.562	109.552		632.984	602.708		623.105	4.33933
												625.122	780.569		625.25	124.685		633.31	588.69		623.378	-13.9894
												625.508	771.304		625.536	107.498		634.058	608.639		624.054	0.20162
												626.249	790.748		626.268	126.16		634.679	618.457		624.556	0.30453
												626.763	791.899		626.952	141.021		634.863	592.902		624.99	-5.03911
												627.032	773.22		627.155	117.007		635.741	623.364		625.532	-1.62635
												627.554	775.043		627.649	116.539		636.058	608.65		625.88	-13.834
												628.04	773.842		628.207	121.229		636.657	616.618		626.409	-11.4923
												628.84	797.988		628.607	113.111		637.058	608.67		626.691	-29.0895
												629.068	776.076		629.072	110.298		637.477	602.085		627.503	-4.01509
												629.822	796.538		629.537	107.447		638.036	606.838		627.928	-10.0216
												630.294	794.252		630.144	116.058		638.746	623.751		628.502	-4.08099
												630.639	781.727		630.701	120.707		638.983	602.571		628.923	-10.4506
												631.14	781.869		631.193	120.002		639.52	605.474		629.508	-3.63777
												631.616	779.946		631.626	114.658		639.868	593.237		630.093	3.2575
												632.042	773.955		632.277	126.724		640.474	601.775		630.327	-18.2107
												632.657	783.209		632.544	107.943		641.191	619.275		630.895	-12.7433
												633.308	795.362		633.232	123.164		641.786	626.938		631.489	-5.15589
												633.745	790.289		633.617	113.876		641.741	582.965		632.065	0.94122
												633.978	768.761		634.178	118.752		642.541	607.128		632.452	-8.14354
												634.738	789.666		634.682	119.105		643.047	607.707		632.871	-14.7621
												634.961	767.399		635.065	109.616		643.791	627.361		633.342	-17.1073
												635.774	792.599		635.681	118.955		644.045	607.462		633.942	-9.02033
												636.126	780.723		636.106	112.866		644.605	612.312		634.354	-16.1041
												636.733	789.325		636.548	108.288		645.099	611.812		635.162	8.74913
												636.86	759.261		637.02	105.934		645.378	593.988		635.467	-7.01585
												637.575	776.54		637.492	103.703		645.815	588.911		636.121	5.36374
												638.176	784.62		638.358	133.23		646.702	620.088		636.236	-25.666
												638.756	791.089		638.804	128.811		647.009	604.528		637.003	-4.14728
												639.197	786.308		639.028	106.563		647.71	620.759		637.353	-16.244
												639.623	780.426		639.574	110.327		648.124	613.771		637.87	-14.8623
												640.185	785.341		640.234	123.097		648.541	607.103		638.647	7.40985
												640.589	777.614		640.659	117.125		649.159	616.583		638.92	-10.8784
												641.148	782.313		641.007	104.806		649.586	610.714		639.34	-17.3035
												641.578	776.68		641.409	96.8837		650.17	617.424		639.998	-4.56776
												642.256	790.981		642.133	114.952		650.443	599.211		640.41	-11.6623
												642.756	791.005		642.763	125.473		651.288	627.016		640.965	-7.29719
												643.25	790.545		643.163	117.407		651.787	626.86		641.694	11.1279
												643.367	759.641		643.618	113.749		652.078	609.97		641.848	-16.7088
												644.112	779.407		644.106	112.822		652.598	611.625		642.455	-8.08689
												644.518	771.888		644.526	106.281		653.242	623.245		642.8	-20.5436
												644.906	762.783		645.116	113.571		653.512	604.681		643.794	19.1874
												645.776	792.634		645.588	111.316		654.112	612.76		643.999	-4.58009
												646.183	785.098		645.931	98.5891		654.695	619.454		644.44	-9.30091
												646.539	773.496		646.684	118.999		655.076	609.794		645.072	1.30928
												647.115	779.619		647.189	119.391		655.44	598.872		645.593	2.93454
												647.806	794.981		647.563	109.268		656.203	620.08		645.936	-9.65741
												648.109	779.128		648.191	119.51		656.77	625.411		646.708	12.1735
												648.847	798.272		648.576	110.21		657.073	609.551		647.091	2.81467
												649.031	772.866		649.105	112.587		657.779	626.1		647.542	-1.2236
												649.45	766.237		649.533	106.806		658.095	611.311		648.175	9.49683
												650.153	782.587		649.898	95.921		658.462	600.546		648.557	-0.01035
												650.564	775.411		650.815	129.455		659.105	612.091		649.11	4.28807
												651.13	780.755		651.124	114.116		659.467	600.93		649.532	-2.01714
												651.682	784.998		651.7	120.175		660	603.668		649.99	-5.43068
												652.028	772.519		652.147	115.977		660.603	611.886		650.428	-10.3612
												652.724	788.313		652.747	123.998		661.002	603.75		651.044	-1.05402
												653.189	785.46		653.126	114.208		661.758	624.347		651.458	-7.97821
												653.629	780.602		653.529	106.362		662.15	615.63		652.021	-2.97797
												654.125	780.323		654.186	119.074		662.494	603.144		652.507	-4.00082
												654.709	787.129		654.585	110.887		663.096	611.317		653.02	-2.99415
												655.123	780.108		655.028	106.229		663.397	595.302		653.334	-18.0315
												655.651	782.362		655.707	120.66		663.94	598.749		653.974	-6.69712
												656.192	785.662		656	103.985		664.914	636.954		654.527	-2.55748
												656.573	776.041		656.705	120.529		664.984	602.243		655.059	0.08562
												656.918	763.594		657.25	124.136		665.692	618.993		655.582	1.97064
												657.507	770.752		657.567	109.392		666.071	609.28		656.089	2.51252
												658.283	792.946		658.41	137.029		666.48	601.863		656.465	-7.52766
												658.705	786.669		658.596	111.741		667.159	616.33		656.972	-6.97384
												659.048	774.101		659.132	114.59		667.596	611.187		657.62	4.93748
												659.639	781.35		659.626	114.088		668.134	614.307		657.865	-15.578
												659.921	763.76		660.355	132.568		668.572	609.341		658.444	-9.28396
												660.587	777.189		660.702	120.23		669.34	630.868		658.918	-11.3031
												661.249	790.255		661.047	107.661		669.78	626.089		659.471	-7.02047
												661.663	783.295		661.524	105.822		669.936	598.327		660.034	-2.01676
												662.115	779.439		662.274	126.011		670.732	622.092		660.601	3.40319
												662.77	791.881		662.763	125.09		671.247	623.375		660.913	-11.7694
												663.102	778.324		663.136	114.854		671.596	611.173		661.613	4.36708
												663.633	780.813		663.684	118.731		672.131	613.994		662.13	5.63892
												663.999	769.983		664.059	108.644		672.692	618.868		662.601	3.37119
												664.829	796.583		664.518	105.352		673.086	610.384		663.206	11.741
												664.969	767.566		665.32	129.636		673.692	618.861		663.632	5.88481
												665.531	772.58		665.7	119.899		674.214	620.651		664.032	-2.28231
												666.012	770.982		666.084	110.601		674.712	620.497		664.451	-8.80836
												666.458	766.693		666.686	118.779		675.186	618.424		665.201	11.4061
												667.05	774.056		667.288	127.095		675.649	615.438		665.518	-3.39497
												667.749	790.063		667.556	108.3		676.173	617.364		665.923	-11.0572
												668.147	781.88		667.985	102.634		676.706	619.979		666.447	-9.08432
												668.655	782.444		668.784	126.672		676.889	594.429		667.009	-4.09641
												669.066	775.321		669.181	118.373		677.562	608.351		667.487	-5.95907
												669.765	791.393		669.683	118.559		678.108	612.062		667.972	-7.20547
												670.11	778.819		670.402	136.1		678.495	602.974		668.58	1.55517
												670.67	783.678		670.595	111.404		679.313	628.567		669.007	-4.31917
												671.227	788.222		671.197	119.676		679.456	599.804		669.616	4.42644
												671.616	779.266		671.67	117.49		680.274	625.439		669.892	-13.6086
												672.188	785.067		672.129	114.081		680.651	615.456		670.463	-7.93967
												672.565	775.246		672.66	116.575		681.122	613.095		671.038	-1.8784
												673.155	782.407		673.136	114.639		681.368	592.707		671.692	10.5706
												673.475	767.901		673.539	106.87		682.225	621.439		672.233	13.8434
												674.153	782.302		674.213	120.847		682.515	604.504		672.59	2.28628
												674.628	780.216		674.668	117.198		683.064	608.488		672.965	-7.83098
												675.062	774.881		675.232	122.397		683.686	618.289		673.61	3.94507
												675.421	763.588		675.524	105.565		683.756	583.659		674.283	17.8181
												675.904	762.169		675.978	101.845		684.505	603.633		674.711	11.9989
												676.703	786.21		676.629	114.055		685.058	607.948		675.043	-1.58126
												677.012	770.827		677.039	106.821		685.621	612.976		675.434	-10.3207
												677.479	768.237		677.566	108.929		685.984	601.902		676.087	1.95214
												678.271	791.653		678.078	109.909		686.677	617.471		676.759	15.8518
												678.65	781.939		678.522	105.365		687.053	607.522		677.279	17.4755
												679.074	775.805		679.29	127.006		687.683	617.957		677.514	-3.90217
												679.508	770.413		679.628	113.884		688.085	610.025		678.054	-0.68365
												680.032	772.406		680.023	105.418		688.682	617.884		678.735	13.912
												680.574	775.794		680.725	121.706		688.973	601.036		679.415	28.372
												681.148	781.768		681.202	119.854		689.734	622.002		679.549	-1.08254
												681.634	780.599		681.645	115.249		690.112	612.237		679.925	-11.1204
												682.201	786.032		682.374	133.674		690.501	603.297		680.634	5.75223
												682.464	766.907		682.725	121.667		691.262	624.351		681.1	2.96575
												683.001	769.862		683.111	112.46		691.762	624.237		681.644	6.50338
												683.681	784.368		683.768	125.058		692.268	624.743		682.122	4.72744
												684.053	774.052		684.332	130.275		692.379	593.444		682.654	7.29154
												684.481	768.227		684.486	102.417		693.152	615.413		683.248	14.8794
												684.73	747.988		685.062	108.472		693.539	606.23		683.657	7.48347
												685.467	767.045		685.812	128.672		694.143	614.595		684.241	14.2223
												686.125	779.848		686.364	132.805		694.78	625.648		684.579	1.17131
												686.67	783.451		686.768	125.049		695.008	603.713		685.181	9.40239
												687.061	774.607		687.155	115.918		695.69	618.388		685.57	0.48876
												687.522	771.48		687.559	108.209		696.194	618.677		686.213	11.9584
												688.195	785.413		688.132	114.106		696.817	628.609		686.609	3.60244
												688.705	786.246		688.79	126.807		697.13	613.51		687.172	8.67128
												689.221	787.529		689.153	115.756		697.671	616.841		687.566	0.10258
												689.683	784.457		689.537	106.402		698.124	613.037		688.036	-2.31815
												690.1	777.675		690.238	122.57		698.74	622.416		688.508	-4.57007
												690.655	782.175		690.865	132.836		699.462	640.239		689.362	23.9094
												691.108	778.397		691.299	127.487		699.734	621.901		689.449	-9.33868
												691.585	776.445		691.8	127.569		700.218	620.591		690.14	6.08638
												692.405	802.315		692.288	126.531		700.459	599.733		690.577	0.97359
												692.661	782.591		692.684	118.221		701.073	608.903		691.235	13.6079
												692.957	766.194		693.342	130.896		701.724	621.1		691.536	-2.41065
												693.613	778.694		693.712	120.395		702.084	609.745		692.182	9.40163
												693.95	765.62		694.159	116.131		702.709	619.901		692.536	-2.43145
												694.691	784.983		694.692	118.763		702.963	599.995		693.214	11.9199
												695.198	785.582		695.206	119.977		703.532	605.591		693.65	6.75004
												695.398	761.417		695.772	125.245		704.31	627.945		694.3	18.8437
												696.02	771.247		695.996	102.968		704.718	620.56		694.561	-0.42812
												696.688	784.718		696.572	109.087		705.104	611.332		695.154	7.01174
												697.069	775.143		697.178	117.667		705.556	607.455		695.688	9.73809
												697.446	765.206		697.682	117.969		705.939	598.053		696.033	-2.70047
												698.181	784.19		698.07	108.939		706.832	629.674		696.845	22.4399
												698.809	794.401		698.548	107.113		707.196	618.686		696.961	-8.53743
												699.148	781.472		699.206	119.836		707.555	607.395		697.665	7.89315
												699.645	781.209		699.706	119.77		708.099	610.905		698.255	15.1738
												700.155	782.029		700.081	109.753		708.713	620.039		698.516	-4.11298
												700.698	785.449		700.708	120.001		709.114	612.106		699.244	14.2188
												701.17	783.205		701.173	117.168		709.491	602.218		699.818	20.1583
												701.576	775.632		701.993	142.909		710.212	619.93		700.151	6.79745
												702.205	785.963		701.991	102.498		710.512	603.812		700.609	3.30183
												702.627	779.705		702.79	126.531		710.941	598.139		701.088	1.63726
												703.162	782.487		703.337	130.343		711.649	614.819		701.56	-0.62545
												703.53	771.872		703.831	129.816		712.114	611.986		702.025	-3.44276
												704.076	775.538		704.131	113.714		712.442	598.197		702.486	-6.59267
												704.355	757.727		704.623	113.09		713.099	610.761		703.007	-4.9204
												705.118	778.922		704.889	94.2078		713.645	614.509		703.4	-13.5242
												705.69	784.731		705.796	126.938		714.298	626.834		704.238	13.6692
												705.993	768.838		706.096	110.845		714.593	610.319		704.631	5.1059
												706.495	769.011		706.562	108.122		715.144	614.413		705.053	-1.18236
												707.002	769.545		707.326	129.401		715.711	619.76		705.875	24.659
												707.438	764.377		707.695	118.79		715.99	601.972		706.034	-2.81494
												707.931	763.826		708.249	123.134		716.536	605.739		706.661	7.3902
												708.419	762.789		708.591	110.455		717.129	613.099		707.194	10.1335
												708.923	763.175		709.22	120.767		717.557	607.379		707.78	16.991
												709.727	787.664		709.83	129.638		718.155	615.27		708.192	9.92423
												710.133	780.099		710.162	116.077		718.468	600.174		708.51	-4.73888
												710.869	799.041		710.744	122.741		719.185	617.675		709.033	-2.9822
												711.124	779.319		711.274	125.112		719.591	610.06		709.626	4.54052
												711.538	772.364		711.643	114.539		720.155	615.225		710.256	14.9973
												712.155	781.826		712.213	120.175		720.587	609.747		710.628	4.64959
												712.399	761.213		712.975	141.316		720.983	601.341		711.365	23.8
												713.051	773.411		713.131	113.526		721.613	611.838		711.727	12.6733
												713.549	773.254		713.558	107.674		722.196	618.543		712.277	16.6896
												714.253	789.695		714.067	108.307		722.647	614.548		712.731	12.9458
												714.61	778.178		714.601	111.156		723.048	606.52		713.264	15.6853
												715.059	773.98		715.158	115.712		723.239	581.708		713.809	19.2607
												715.545	772.941		715.996	142.991		724.161	615.661		714.238	13.4573
												715.828	755.432		716.229	121.449		724.651	614.859		714.857	23.0827
												716.669	782.927		716.583	109.662		725.32	628.439		715.417	27.9296
												717.027	771.422		717.284	125.86		725.77	624.379		715.84	21.7234
												717.456	765.702		717.635	113.813		725.989	601.71		716.236	13.2985
												717.849	757.046		718.201	119.146		726.756	623.294		716.831	20.8859
												718.666	782.588		718.771	124.789		727.213	619.793		717.233	13.0348
												719.182	783.87		719.352	131.231		727.259	583.248		717.769	15.9339
												719.587	776.197		719.762	124.012		728.03	605.013		718.115	3.48874
												720.181	783.786		720.165	116.113		728.441	597.832		718.747	14.1483
												720.649	781.208		720.973	141.031		729.219	620.299		719.349	22.3362
												720.929	763.412		721.272	124.743		729.841	630.024		719.877	24.6455
												721.554	773.561		721.851	131.159		729.896	594.174		720.147	6.02162
												722.177	783.414		722.151	114.985		730.676	616.787		720.463	-8.78331
												722.663	782.321		722.616	112.148		731.207	619.252		721.099	2.16642
												723.13	779.597		723.138	113.955		731.637	613.585		721.83	20.8219
												723.607	777.771		723.64	114.094		732.059	607.307		722.107	2.81737
												724.015	770.404		724.275	124.963		732.524	604.438		722.843	21.8329
												724.476	767.146		724.656	115.351		733.131	613.125		723.191	9.52033
												725.078	775.381		725.402	135.144		733.675	616.642		723.789	17.4331
												725.551	773.161		725.819	128.458		733.938	597.479		724.21	11.0882
												726.057	773.695		726.376	133.096		734.884	633.471		724.642	5.5919
												726.576	775.217		726.758	123.497		735.213	619.701		725.091	1.5201
												727.01	769.83		727.023	104.603		735.673	616.435		725.665	7.43067
												727.413	762.113		727.602	111		736.322	628.415		726.309	19.0726
												728.031	771.561		728.296	126.625		736.448	598.301		726.646	5.8771
												728.619	778.651		728.876	133.043		737.152	614.698		727.251	14.3094
												729.09	776.244		729.251	122.916		737.525	604.459		727.733	12.8734
												729.358	757.563		729.744	122.42		738.265	623.818		728.308	18.9153
												730.145	780.695		730.308	127.577		738.532	604.994		728.641	5.48514
												730.401	761.047		730.626	112.783		739.116	611.82		729.122	3.95779
												731.172	782.91		731.283	125.518		739.732	621.116		729.557	-1.35656
												731.538	772.028		731.827	129.055		740.396	634.32		730.121	3.81402
												732.033	771.645		732.194	118.281		740.603	610.767		730.724	12.1091
												732.498	768.843		732.679	117.119		741.116	611.777		731.251	14.2315
												733.119	778.497		733.174	116.648		741.695	618.122		731.834	21.0081
												733.501	769.07		733.793	126.238		742.287	625.505		732.317	19.584
												733.993	768.387		734.256	123.284		742.744	622.014		732.568	-0.45703
												734.642	780.373		734.792	126.17		743.01	603.227		733.221	11.8509
												735.098	776.804		735.2	118.671		743.537	605.296		733.639	5.16025
												735.554	773.302		735.687	117.685		744.195	618.125		734.162	7.05335
												736.141	780.242		736.215	119.882		744.544	605.949		734.724	12.0343
												736.567	774.382		736.558	107.273		745.293	625.973		735.167	7.39174
												737.145	780.565		737.281	125.265		745.446	597.941		735.574	-0.02152
												737.431	763.275		737.847	130.564		746.098	610.237		736.317	19.5085
												738.064	773.979		738.346	130.495		746.633	613.119		736.555	-1.62481
												738.573	774.768		738.504	102.825		747.074	608.227		737.286	16.9729
												739.085	775.729		739.266	123.934		747.717	619.75		737.631	4.48155
												739.612	777.945		739.712	119.616		747.99	601.525		738.293	17.5113
												740.081	775.359		740.376	132.856		748.753	622.66		738.588	1.03372
												740.504	769.127		740.798	126.588		749.175	616.409		739.275	16.0568
												741.112	777.863		741.388	133.733		749.547	606.11		739.743	13.512
												741.46	765.556		741.806	127.185		750.06	607.101		740.284	16.7613
												741.943	764.284		742.203	118.84		750.541	605.541		740.646	5.63815
												742.586	775.767		742.567	107.911		750.974	600.173		741.12	3.48065
												743.114	777.983		743.135	113.325		751.723	620.256		741.789	17.1529
												743.486	767.664		743.852	130.807		752.143	613.802		742.293	17.4049
												744.077	775.003		744.245	122.228		752.597	610.052		742.77	15.5858
												744.549	772.743		744.763	123.622		753.084	608.991		743.043	-2.67619
												744.987	767.716		745.187	117.46		753.662	615.309		743.655	6.33381
												745.547	772.531		745.661	115.457		754.325	628.43		744.286	16.9205
												745.984	767.47		746.226	120.688		754.63	612.671		744.488	-7.11105
												746.532	771.308		746.846	130.229		755.06	607.039		745.302	18.17
												747.232	787.462		747.354	130.9		755.694	617.838		745.68	8.29937
												747.334	755.373		747.832	129.18		756.159	614.934		746.076	-0.09706
												748.194	784.391		748.332	129.092		756.591	609.474		746.429	-11.954
												748.609	777.487		748.687	117.491		757.068	607.685		747.37	23.5048
												749.167	782.098		749.389	133.742		757.489	601.28		747.861	22.8033
												749.613	777.782		749.979	140.915		758.069	607.758		748.07	-0.64125
												750.098	776.609		750.385	133.383		758.631	612.733		748.576	-0.18494
												750.595	776.375		750.685	117.185		759.062	607.125		749.119	3.36503
												751.059	773.474		751.485	141.424		759.631	612.686		749.406	-13.8394
												751.733	787.423		751.796	126.155		760.224	620.184		750.184	8.55297
												752.296	792.508		752.23	120.841		760.478	600.315		750.79	17.0642
												752.509	769.347		753.102	150.835		761.043	605.61		751.27	15.4556
												753.026	770.692		753.583	149.307		761.673	616.059		751.906	26.3849
												753.502	768.789		753.84	129.677		762.152	614.335		752.188	8.8108
												753.993	768.082		754.119	111.862		762.595	609.744		752.706	10.2044
												754.572	774.387		754.831	128.939		763.234	620.899		753.067	-0.96268
												755.103	776.86		755.303	126.655		763.537	605.107		753.613	2.77497
												755.602	776.803		755.819	127.923		764.026	604.129		753.991	-7.128
												756.161	781.514		756.313	127.515		764.415	595.215		754.726	11.8551
												756.588	775.704		756.82	128.066		765.07	607.649		755.17	7.3162
												756.772	750.183		757.482	141.102		765.489	601.173		755.804	18.1203
												757.417	761.876		757.641	113.64		766.259	622.925		756.154	6.07211
												758.08	774.971		758.432	137.039		766.399	593.855		756.616	2.9831
												758.542	771.912		759.004	142.809		767.039	605.18		757.217	11.0727
												758.968	765.972		758.966	99.5152		767.535	604.857		757.614	2.74068
												759.415	761.681		759.93	136.809		768.007	602.627		758.094	1.16822
												760.017	769.874		760.192	117.673		768.607	610.618		758.734	12.3615
												760.436	763.343		760.968	139.934		768.922	595.725		759.19	8.91679
												761.138	779.64		761.425	136.399		769.334	588.623		759.508	-5.85385
												761.53	770.923		761.732	120.882		770.032	604.557		760.199	9.5658
												762.053	772.779		762.213	119.346		770.666	615.366		760.61	2.37993
												762.603	776.775		762.867	131.732		771.162	615.021		761.223	11.5194
												762.962	765.389		763.468	139.842		771.494	601.471		761.638	4.61567
												763.783	791.255		763.777	124.461		771.814	586.917		762.311	18.5693
												764.057	773.025		764.288	125.288		772.415	595.058		762.817	19.0556
												764.528	770.69		764.859	131.019		773.141	613.252		763.161	6.43632
												764.878	758.577		765.397	134.071		773.358	590.478		763.69	8.80502
												765.477	766.574		765.737	121.191		773.907	594.486		764.141	4.82495
												765.789	751.391		766.099	110.027		774.465	599.047		764.747	13.3859
												766.332	754.899		766.749	122.116		774.968	599.346		765.236	12.4055
												767.006	768.917		767.266	123.574		775.494	601.392		765.817	18.9369
												767.515	769.577		767.951	138.419		776.189	617.11		766.106	1.96678
												768.22	786.049		768.211	119.045		776.655	614.342		766.715	10.7586
												768.593	775.819		768.706	118.624		777.088	608.979		767.147	5.30862
												768.991	767.642		769.344	129.765		777.497	601.61		767.659	6.27599
												769.623	778.302		769.839	129.271		777.824	587.634		768.267	14.8798
												769.942	763.725		770.187	117.084		778.674	615.904		768.818	19.0186
												770.518	769.762		770.854	130.575		779.22	619.577		769.124	3.3234
												771.122	778.122		771.333	128.788		779.827	628.211		769.446	-10.972
												771.548	772.252		771.547	105.766		780.19	617.185		770.179	7.75094
												772.115	777.58		772.422	136.029		780.571	607.529		770.593	0.78745
												772.452	764.405		772.853	130.361		781.123	611.719		771.178	7.70199
												773.062	773.276		773.393	133.588		781.502	601.959		771.602	1.58253
												773.308	752.861		773.808	126.808		782.15	613.882		772.028	-4.41899
												774.08	774.718		774.353	130.422		782.637	612.814		772.635	4.24607
												774.542	771.64		774.903	134.36		782.882	592.293		773.256	13.9679
												774.915	761.452		775.245	121.737		783.592	609.171		773.517	-5.37325
												775.4	760.189		775.93	136.599		784.15	613.841		774.268	14.8778
												776.026	770.295		776.236	120.956		784.526	603.81		774.738	12.4641
												776.55	772.27		776.833	128.741		784.976	599.786		775.03	-4.31223
												776.838	755.161		777.323	127.903		785.402	593.893		775.521	-5.0156
												777.591	775.572		777.874	131.998		786.071	607.431		776.164	6.50839
												777.828	754.413		778.428	136.338		786.739	621.02		776.794	16.9505
												778.588	775.273		778.871	131.715		787.062	606.719		777.145	4.94866
												779.123	778.076		779.436	137.002		787.424	595.61		777.531	-4.28063
												779.472	765.881		779.778	124.311		787.9	593.623		778.079	-0.44007
												779.908	760.758		780.403	134.354		788.563	606.756		778.725	11.3822
												780.387	759.035		780.739	121.077		789.094	609.291		779.135	4.07148
												781.038	771.198		781.251	122.068		789.561	606.552		779.743	12.792
												781.442	763.447		781.642	113.288		790.343	629.334		780.16	6.07096
												781.917	761.409		782.328	128.241		790.71	618.646		780.497	-7.04591
												782.527	770.296		782.886	132.895		791.005	602.071		781.063	-1.74506
												783.1	776.17		783.152	114.021		791.604	610.07		781.587	0.24711
												783.329	754.324		783.953	138.277		792.183	616.404		782.009	-6.06351
												783.878	758.325		784.365	131.155		792.632	612.269		782.611	2.07547
												784.359	756.73		784.653	114.156		793.041	604.967		783.18	7.66961
												784.827	754.179		785.394	133.501		793.513	602.677		783.867	22.6561
												785.546	771.85		785.785	124.673		794.02	603.197		784.251	13.3482
												786.127	778.273		786.339	129.028		794.415	594.73		784.701	9.25902
												786.566	773.383		787.055	146.505		794.951	597.666		785.21	10.0541
												786.961	764.867		787.404	134.271		795.629	611.971		785.706	9.70031
												787.415	761.233		787.98	140.399		796.138	612.711		786.31	18.1199
												788.171	781.818		788.063	106.77		796.351	589.595		786.822	18.9974
												788.513	769.083		789.018	143.431		796.983	600.191		787.167	6.56466
												789.155	780.532		789.17	115.347		797.724	619.646		787.561	-2.04104
												789.662	781.021		789.992	141.34		797.934	596.278		788.217	10.4962
												789.962	764.969		790.332	128.481		798.359	590.179		788.706	9.64597
												790.354	756.259		790.655	114.155		798.937	596.45		789.152	5.28281
												790.98	766.353		791.494	141.464		799.465	598.742		789.777	15.3681
												791.512	768.894		791.815	126.992		800.054	605.941		789.968	-9.5626
												791.872	757.655		792.393	133.349		800.542	604.853		790.752	13.3655
												792.5	768.024		792.844	129.354		800.97	599.106		791.113	2.0774
												792.935	762.688		793.142	113.046		801.427	595.591		791.666	6.40664
												793.506	768.47		793.801	125.9		802.058	606.168		792.222	10.9186
												793.905	760.231		794.48	140.246		802.689	616.698		792.606	1.49466
												794.654	780.355		794.986	140.743		802.979	599.845		793.088	0.09025
												794.977	766.076		795.475	139.91		803.575	607.504		793.74	12.2795
												795.512	768.823		795.722	119.476		803.935	596.224		794.194	8.60538
												795.987	766.845		796.502	142.065		804.606	609.971		794.718	10.5266
												796.65	779.989		796.594	109.135		805.021	603.132		794.987	-8.10462
												797.089	775.052		797.423	135.632		805.473	599.245		795.599	0.89728
												797.559	772.606		797.76	122.5		805.886	592.261		796.277	15.2517
												798.216	785.222		798.308	126.322		806.515	602.618		796.551	-2.92593
												798.512	768.829		798.596	109.285		807.004	601.698		797.178	7.22486
												799.07	773.432		799.408	134.379		807.499	601.328		797.633	3.56043
												799.465	765.039		799.867	131.102		808.02	602.996		798.011	-6.2381
												800.081	774.353		800.101	109.663		808.533	604.047		798.464	-10.0143
												800.553	772.057		800.809	126.401		808.973	599.233		798.905	-14.7671
												800.889	758.868		801.266	122.939		809.563	606.454		799.682	7.5301
												801.526	769.91		801.809	126.4		810.07	607.02		800.06	-2.30158
												802.111	776.714		802.294	125.139		810.706	617.912		800.607	1.4673
												802.456	764.224		802.798	125.5		810.911	594.202		801.25	12.9343
												803.012	768.74		803.403	133.941		811.481	599.864		801.781	15.4401
												803.445	763.386		803.795	125.248		811.919	594.772		802.278	15.1927
												804.009	768.506		804.462	138.672		812.552	605.505		802.671	6.64521
												804.508	768.386		804.992	141.154		813.051	605.429		803.19	8.09279
												805.266	789.176		805.385	132.485		813.452	597.482		803.73	11.3044
												805.677	781.993		806.183	156.448		814.006	601.794		804.18	7.2923
												805.896	759.391		806.375	131.633		814.546	605.036		804.74	12.1789
												806.499	767.657		806.867	130.999		814.906	593.784		805.038	-4.19468
												807.155	780.195		807.333	128.245		815.507	601.859		805.807	17.5086
												807.623	777.606		807.928	135.901		815.821	586.858		806.12	2.41463
												807.893	759.052		808.372	131.39		816.561	606.185		806.555	-2.86119
												808.605	776.094		808.924	135.539		817.036	604.158		807.019	-5.73592
												808.88	757.938		809.3	125.514		817.709	618.074		807.646	4.50275
												809.548	771.502		809.865	130.726		818.029	603.551		808.105	1.16938
												810.098	775.59		810.466	138.877		818.493	600.656		808.716	10.1127
												810.48	766.046		810.902	133.743		818.975	599.176		809.001	-7.16346
												811.08	774.054		811.434	136.361		819.306	585.545		809.755	13.2345
												811.531	770.113		811.675	115.425		819.886	592.041		810.073	-1.43172
												812.019	769.119		812.444	137.103		820.685	616.129		810.529	-4.96433
												812.458	764.26		812.732	120.053		821.039	604.377		811.145	4.40292
												813.245	787.367		813.354	129.872		821.693	616.778		811.552	-3.14099
												813.639	778.766		813.936	136.459		822.165	614.463		811.992	-8.02907
												814.179	782.047		814.226	119.563		822.564	606.284		812.662	5.71214
												814.695	783.307		814.892	132.923		823.227	619.425		812.999	-7.46369
												814.998	767.352		815.572	147.348		823.625	611.192		813.453	-11.1744
												815.77	789.274		815.839	128.592		824.248	621.145		813.82	-21.8613
												816.084	774.28		816.394	133.027		824.665	614.458		814.776	14.8428
												816.495	767.098		817.044	145.081		825.093	608.597		815.322	18.5276
												817.089	774.676		817.407	134.06		825.593	608.631		815.863	21.819
												817.282	749.99		817.879	131.787		826.14	612.4		816.168	6.17117
												818.2	783.644		818.301	125.509		826.739	620.354		816.661	5.55683
												818.454	763.764		818.909	134.174		826.956	597.626		817.163	5.74105
												819.108	776.168		819.599	149.492		827.622	610.973		817.764	13.8951
												819.561	772.387		819.953	137.766		828.25	621.186		818.135	3.42786
												819.959	764.135		820.59	148.723		828.622	610.914		818.626	2.71061
												820.484	766.127		820.838	128.363		828.978	599.356		819.138	3.67528
												821.18	782.007		821.48	139.831		829.528	603.371		819.712	9.619
												821.428	761.646		822.147	153.329		830.191	616.396		820.244	12.1596
												821.863	756.427		822.603	149.751		830.744	620.659		820.669	6.17926
												822.481	765.874		823.091	148.82		831.174	615.046		821.094	0.09602
												823.202	783.734		823.424	135.306		831.62	610.721		821.512	-6.5129
												823.519	768.955		824.124	151.432		831.973	598.865		822.065	-2.32971
												824.062	772.348		824.567	146.874		832.604	609.422		822.685	7.35397
												824.828	793.863		825.133	152.146		832.973	598.835		823.266	13.934
												825.133	778.142		825.528	143.623		833.505	601.377		823.433	-12.9172
												825.421	761.039		825.812	126.245		834.034	603.743		824.11	1.3536
												826.303	791.736		826.413	134.375		834.599	608.966		824.414	-14.4888
												826.737	786.478		826.757	121.88		835.052	605.136		825.023	-5.72127
												827.004	767.706		827.456	137.862		835.659	613.808		825.625	2.51252
												827.644	778.97		827.852	129.393		836.222	618.888		825.932	-13.0987
												828.043	770.817		828.564	146.476		836.618	610.505		826.445	-12.0134
												828.722	785.223		829.018	142.768		837.187	616.049		827.065	-2.3563
												829.089	774.557		829.486	140.234		837.426	594.985		827.507	-7.03435
												829.365	756.414		829.862	130.276		838.104	609.323		827.982	-9.06119
												830.282	790.042		830.124	111.095		838.502	601.141		828.458	-10.9836
												830.666	780.671		830.987	140.224		838.809	585.543		829.157	4.99991
												830.942	762.619		831.484	140.005		839.54	604.186		829.517	-6.22692
												831.62	776.979		831.956	137.804		840.259	621.76		830.143	3.84949
												831.899	759.091		832.415	134.483		840.43	595.219		830.534	-4.92772
												832.596	774.935		832.942	136.637		840.943	596.353		830.956	-11.2418
												833.111	776.187		833.65	153.381		841.537	603.907		831.642	3.82097
												833.474	765.149		833.883	131.905		842.191	616.267		831.901	-15.6751
												834.173	781.133		834.495	140.943		842.669	614.474		832.589	-0.45626
												834.557	771.821		834.948	137.074		843.156	613.462		833.046	-4.00159
												835.142	778.664		835.679	155.661		843.467	598.216		833.742	11.7981
												835.854	795.746		835.994	140.808		844.061	605.805		834.214	9.5423
												836.218	784.746		836.374	131.137		844.54	604.005		834.657	4.99414
												836.444	762.687		837.024	143.159		845.033	603.482		834.987	-8.80683
												837.029	769.576		837.422	134.954		845.51	601.672		835.486	-8.87543
												837.68	781.656		837.769	122.558		846.032	603.431		835.881	-17.3123
												838.112	776.239		838.399	133.071		846.545	604.426		836.695	7.96985
												838.571	772.872		838.958	137.887		847.058	605.466		837.095	-0.07625
												839.258	788.001		839.536	144.102		847.572	606.614		837.548	-3.86285
												839.802	791.516		840.04	144.428		847.937	595.681		838.016	-6.42887
												840.157	779.794		840.472	138.889		848.678	615.138		838.497	-7.95971
												840.552	771.328		840.938	136.199		849.084	607.555		839.148	4.10925
												841.177	781.355		841.325	127.079		849.598	608.703		839.62	1.89394
												841.625	777.187		841.917	134.443		849.845	588.236		840.148	4.15588
												842.021	768.848		842.357	129.637		850.658	613.491		840.548	-3.87711
												842.608	775.812		842.925	135.085		851.108	609.489		841.256	12.8371
												843.205	783.607		843.449	137.05		851.538	603.814		841.577	-1.63598
												843.615	776.309		844.021	142.803		852.085	607.55		842.123	2.11054
												844.147	778.902		844.375	131.064		852.649	612.719		842.646	3.96857
												844.793	790.665		845.037	144.056		853.052	604.875		843.062	-2.81494
												845.226	785.256		845.564	146.291		853.514	601.79		843.365	-18.7437
												845.571	772.79		845.904	133.395		854.118	610.282		844.074	-1.82599
												846.128	777.341		846.335	127.851		854.665	613.996		844.504	-7.53538
												846.654	779.395		847.104	149.451		855.141	612.057		844.933	-13.2764
												847.124	776.972		847.414	134.123		855.579	607.052		845.745	11.8559
												847.555	771.435		848.041	144.418		856.017	602.029		846.049	-3.93107
												848.007	767.58		848.477	139.224		856.552	604.897		846.438	-12.8748
												848.693	782.477		848.936	135.87		857.103	609.009		846.973	-10.0382
												848.91	759.709		849.423	134.854		857.605	609.147		847.772	14.0924
												849.651	779.196		849.784	123.62		858.006	601.076		848.214	9.37966
												850.236	785.969		850.294	124.496		858.595	608.28		848.586	-0.97809
												850.584	773.733		851.205	157.562		859.142	612.05		849.104	0.42786
												851.164	780.108		851.401	133.057		859.737	619.778		849.533	-5.24299
												851.65	779.015		851.941	136.32		859.862	589.468		850.152	4.36901
												852.256	787.574		852.509	141.701		860.496	600.298		850.674	6.08021
												852.649	778.908		852.871	130.625		861.079	606.922		851.088	-0.8355
												853.005	767.254		853.612	150.062		861.695	616.34		851.523	-6.0558
												853.606	775.436		854.202	157.332		861.839	587.597		852.059	-3.19302
												854.122	776.772		854.685	155.918		862.354	588.79		852.516	-6.68787
												854.536	769.797		854.86	129.657		863.136	611.564		853.213	9.18194
												855.041	770.162		855.337	127.821		863.506	601.095		853.825	18.1858
												855.699	782.964		856.12	150.648		864.178	614.963		853.964	-10.868
												856.07	772.498		856.451	136.97		864.751	620.784		854.35	-20.0641
												856.663	780.028		857.098	148.853		865.007	601.126		855.118	1.53011
												856.989	765.998		857.508	141.655		865.87	630.386		855.369	-18.5098
												857.712	783.903		858.097	148.716		865.92	594.099		856.081	-1.47141
												858.079	773.183		858.367	130.228		866.646	612.274		856.655	4.48887
												858.672	780.647		858.831	127.285		867.102	608.792		857.066	-2.71357
												859.108	775.504		859.46	137.734		867.345	588.071		857.478	-9.86631
												859.648	778.657		859.798	124.689		868.086	607.371		858.072	-2.23875
												860.173	780.775		860.462	137.894		868.511	601.395		858.403	-15.8482
												860.713	784.004		861.035	143.744		868.868	589.85		858.973	-10.2617
												861.076	772.949		861.443	136.264		869.85	628.693		859.604	0.31455
												861.771	788.641		862.071	146.639		870.067	605.921		859.924	-14.2036
												862.39	798.142		862.309	125.424		870.525	602.478		860.437	-13.175
												862.788	789.968		862.976	138.958		870.939	595.516		861.037	-5.0418
												863.224	784.743		863.492	140.179		871.486	599.319		861.736	10.9093
												863.811	791.78		863.909	133.5		872.397	632.503		862.021	-6.34601
												863.974	764.664		864.545	144.49		872.461	597.301		862.387	-17.2353
												864.644	778.339		865.098	148.748		873.083	607.14		863.015	-6.82931
												865.105	775.161		865.285	123.522		873.539	603.59		863.503	-7.85372
												865.596	774.507		865.917	134.127		874.129	610.864		864.169	5.48784
												866.206	783.268		866.256	121.122		874.538	603.509		864.829	18.4024
												866.385	757.429		866.896	132.418		874.964	597.52		865.009	-7.40241
												867.003	766.868		867.458	137.424		875.584	607.217		865.567	-2.75713
												867.486	765.528		868.166	154.168		875.956	596.898		866.107	0.46795
												868.103	774.955		868.381	131.201		876.495	599.999		866.654	4.30889
												868.692	782.178		869.116	150.139		877.211	617.376		866.967	-10.7724
												869.106	775.221		869.339	127.824		877.634	611.168		867.622	1.65846
												869.708	783.399		869.863	129.761		878.133	611.029		868.222	9.76314
												870.283	789.444		870.544	144.312		878.574	606.309		868.663	4.97371
												870.697	782.467		870.948	136.594		879.025	602.357		868.907	-15.6524
												870.97	764.158		871.385	131.56		879.585	607.23		869.519	-6.63931
												871.726	784.872		872.038	143.852		879.883	590.847		870.018	-6.79771
												872.35	794.768		872.458	137.35		880.557	604.935		870.674	5.827
												872.818	792.236		872.843	128.11		881.227	618.637		870.964	-11.0468
												873.19	781.915		873.576	146.903		881.504	600.655		871.785	14.7638
												873.549	770.569		874.028	142.94		882.185	615.169		872.001	-8.11965
												874.253	786.937		874.456	137.15		882.636	611.244		872.647	3.63057
												874.774	788.645		874.976	138.804		883.049	604.316		873.177	6.04552
												875.075	772.643		875.345	128.253		883.682	614.982		873.523	-6.40768
												875.849	794.708		875.725	118.533		884.166	613.678		873.969	-10.6961
												876.161	779.525		876.396	132.265		884.727	618.519		874.438	-13.2929
												876.784	789.46		877.133	151.439		885.193	615.862		875.138	2.89291
												877.233	785.246		877.437	135.584		885.498	600.067		875.597	-0.3996
												877.492	765.851		877.922	134.36		886.106	608.854		875.996	-8.60911
												878.237	785.553		878.442	135.997		886.579	606.613		876.627	1.9953
												878.789	789.754		878.981	139.075		887.134	611.025		877.131	2.22963
												879.107	775.083		879.557	145.242		887.712	617.377		877.501	-8.22872
												879.612	775.489		880.1	148.701		888.109	609		877.959	-11.5424
												880.227	784.744		880.503	140.879		888.58	606.673		878.694	7.36168
												880.711	783.443		880.791	123.746		889.029	602.589		879.164	4.93324
												881.163	779.553		881.643	152.125		889.659	612.977		879.565	-3.08626
												881.706	783.02		881.929	134.928		890.051	604.283		879.978	-10.106
												882.098	774.382		882.419	134.137		890.561	605.098		880.588	-1.24403
												882.636	777.381		882.671	114.158		891.5	640.509		881.078	-2.02332
												883.358	795.291		883.363	129.546		891.845	628.008		881.536	-5.41834
												883.709	783.254		883.89	131.714		892.058	604.834		882.045	-4.69571
												884.078	772.726		884.382	131.059		892.716	617.619		882.758	12.4378
												885.041	809.946		884.971	138.298		893.038	603.208		882.975	-10.3361
												885.266	787.813		885.426	134.639		893.501	600.261		883.398	-16.5338
												885.677	780.65		885.889	131.668		894.043	603.684		883.987	-9.40883
												886.308	791.159		886.354	128.804		894.567	605.581		884.695	7.34086
												886.741	785.81		886.991	139.767		895.183	614.911		885.194	7.30657
												887.231	784.948		887.503	140.761		895.637	611.173		885.706	8.17026
												887.735	785.365		887.996	140.235		896.034	602.92		885.857	-19.8402
												888.275	788.476		888.526	142.646		896.558	604.819		886.594	-0.81198
												888.778	788.721		888.734	119.086		897.045	603.712		887.137	2.68518
												889.232	785.011		889.403	132.741		897.676	614.272		887.742	11.0912
												889.712	783.382		889.985	139.256		898.204	616.588		888.02	-6.78384
												890.017	767.745		890.386	131.338		898.695	615.762		888.584	-1.65795
												890.56	771.205		890.828	126.61		899.127	610.322		888.972	-10.7188
												891.317	791.869		891.514	141.625		899.531	602.639		889.688	6.72383
												891.601	774.404		891.853	128.638		900.066	605.383		889.987	-9.4069
												892.139	777.539		892.299	124.318		900.858	628.959		890.437	-13.5407
												892.528	768.503		892.976	138.556		901.194	615.71		891.148	3.48836
												893.2	782.395		893.591	147.801		901.539	603.236		891.801	15.851
												894.001	806.634		894.034	143.224		901.936	594.902		892.126	1.66886
												894.365	795.639		894.584	147.258		902.519	601.612		892.704	8.00607
												894.89	797.736		894.889	131.572		903.202	616.342		893.124	1.57213
												895.235	785.218		895.545	144.13		903.577	606.197		893.449	-12.5437
												895.929	800.852		895.919	133.941		904.057	604.608		894.071	-2.71319
												896.22	783.997		896.501	140.511		904.575	606.064		894.487	-9.51828
												896.578	772.549		896.88	130.732		905.22	617.732		895.108	0.22552
												897.178	780.585		897.383	131.046		905.68	614.479		895.615	0.82406
												897.804	790.703		897.936	135.297		906.175	614.1		896.101	-0.35143
												898.291	789.652		898.376	130.416		906.664	613.267		896.725	9.65522
												898.829	792.65		898.939	135.436		907.056	604.462		897.078	-2.18557
												899.222	784.134		899.576	146.56		907.682	614.64		897.744	11.1182
												899.707	782.9		900.128	150.754		908.197	615.824		898.119	1.13277
												900.257	786.951		900.327	126.45		908.591	607.277		898.549	-4.49184
												900.696	781.919		900.902	132.543		909.174	613.985		899.276	13.7656
												901.144	777.75		901.642	151.82		909.724	617.981		899.57	-2.89355
												901.872	796.095		901.945	135.958		910.104	608.349		900.106	-0.01844
												902.182	780.823		902.241	119.508		910.473	597.827		900.699	7.57133
												902.746	785.925		903.049	144.3		911.358	628.824		901.253	11.8987
												903.259	786.95		903.355	128.665		911.809	624.894		901.657	4.12852
												903.76	787.078		903.848	128.122		912.292	623.516		902.377	21.8263
												904.132	776.732		904.202	116.322		912.65	611.995		902.503	-8.2954
												904.87	795.954		904.95	136.368		913.085	606.725		903.26	12.4159
												905.155	778.635		905.494	139.905		913.662	612.955		903.714	8.76571
												905.663	779.301		905.974	138.287		914.071	605.592		904.163	4.55054
												906.153	778.433		906.701	156.519		914.544	603.474		904.602	-0.28938
												906.781	788.749		907.073	146.22		915.149	611.94		905.062	-3.57226
												907.413	799.369		907.534	143.116		915.741	619.355		905.519	-7.02356
												907.578	772.348		907.977	138.476		916.089	607.036		906.236	10.4403
												908.156	778.663		908.405	132.734		916.791	623.323		906.685	6.35462
												908.675	780.14		908.79	123.376		917.271	621.717		906.962	-11.6195
												909.158	778.744		909.442	135.682		917.675	613.966		907.592	-1.14189
												909.687	781.088		909.963	137.258		918.281	622.477		908.045	-4.92465
												910.308	790.887		910.526	142.326		918.837	627.035		908.476	-10.5234
												910.808	790.899		910.761	121.016		919.173	613.75		909.024	-6.68517
												911.33	792.551		911.466	137.52		919.687	614.922		909.663	4.61335
												911.703	782.407		912.065	145.581		920.136	610.776		910.095	-0.91026
												912.129	776.397		912.671	154.076		920.744	619.492		910.565	-3.39882
												912.574	771.916		912.932	134.823		921.215	617.227		911.151	3.59242
												913.437	801.208		913.542	143.644		921.588	606.928		911.416	-15.3579
												913.593	773.536		914.121	150.006		922.08	606.267		911.909	-15.9264
												914.126	776.137		914.593	147.709		922.688	614.985		912.389	-17.5239
												914.636	777.013		915.118	149.747		923.073	605.667		912.989	-9.56415
												915.324	792.124		915.311	125.042		923.754	620.269		913.784	14.2916
												915.742	785.499		916.028	142.526		924.122	609.681		914.116	0.78166
												916.22	783.658		916.409	132.903		924.744	619.465		914.688	6.58586
												916.634	776.731		916.889	131.3		925.114	608.93		915.22	9.1199
												917.361	795.066		917.427	134.334		925.817	625.312		915.584	-1.82059
												917.738	785.106		917.942	135.617		926.27	621.591		916.164	4.61028
												918.089	773.087		918.645	151.97		926.532	602.379		916.691	6.78241
												918.615	775.232		918.933	134.792		927.164	612.965		917.206	7.91589
												919.31	790.933		919.45	136.225		927.674	613.744		917.625	1.45034
												919.761	786.935		919.844	127.619		928.082	606.371		918.204	7.82031
												920.359	794.858		920.401	132.213		928.723	617.724		918.606	-0.07818
												920.895	797.716		920.997	139.988		929.001	599.774		919.252	11.669
												921.331	792.582		921.398	131.915		929.737	618.797		919.599	-0.68981
												921.982	804.811		922.082	146.838		930.055	604.138		920.14	2.62698
												922.481	804.619		922.551	144.285		930.637	610.786		920.777	13.618
												922.795	789.624		923.02	141.803		931.254	620.208		921.209	8.18837
												923.372	795.846		923.443	135.563		931.554	604.015		921.541	-5.40602
												923.963	803.209		923.806	124.502		932.23	618.265		922.137	2.38379
												924.323	791.933		924.532	142.724		932.728	618.051		922.776	13.5671
												924.821	791.758		924.99	139.383		932.976	597.756		923.373	21.3638
												925.389	797.24		925.519	141.674		933.797	623.601		923.612	0.40743
												925.733	784.613		926.052	144.34		934.193	615.245		924.168	4.86734
												926.49	805.331		926.487	139.077		934.786	622.747		924.549	-4.71884
												927.057	810.746		926.889	131.202		935.364	629.017		925.233	10.1154
												927.429	800.414		927.34	127.288		935.798	623.734		925.656	3.90923
												927.847	793.774		928.046	143.85		936.403	632.138		926.109	0.08832
												928.043	769.324		928.576	146.244		936.592	607.109		926.656	3.83908
												928.853	794.231		928.875	130.022		937.157	612.294		927.148	3.21473
												929.462	803.028		929.596	147.835		937.693	615.191		927.663	4.45418
												929.786	788.881		929.746	119.622		938.08	606.104		928.06	-3.86131
												930.377	796.165		930.314	125.165		938.787	622.765		928.69	6.63288
												930.775	788.009		931.016	141.37		939.064	604.822		929.161	4.25262
												931.202	782.075		931.501	140.191		939.68	614.137		929.588	-1.67452
												931.854	794.292		931.861	128.893		940.128	609.992		930.119	0.90114
												932.34	793.193		932.38	130.428		940.828	626.032		930.555	-4.28988
												932.793	789.347		932.959	136.822		941.199	615.686		931.183	6.04937
												933.326	792.005		933.414	133.124		941.75	619.738		931.809	16.1655
												933.893	797.448		933.87	129.584		942.13	610.084		932.112	0.29143
												934.306	790.444		934.191	115.123		942.614	608.835		932.524	-6.79347
												934.718	783.331		934.883	130.631		943.249	619.646		933.256	11.9218
												935.323	791.735		935.361	128.871		943.8	623.77		933.455	-12.3949
												935.833	792.602		936.077	146.256		944.137	610.658		934.333	18.1141
												936.166	779.123		936.317	125.277		944.522	601.357		934.476	-10.6055
												936.882	796.465		936.871	129.662		945.343	627.26		934.992	-9.34678
												937.238	784.961		937.307	124.543		945.843	627.189		935.629	1.6442
												937.92	799.625		937.91	132.79		946.089	606.768		936.222	9.17925
												938.443	801.466		938.364	129.084		946.596	607.311		936.717	8.80001
												938.844	793.414		938.658	112.51		947.316	625.052		937.169	4.90626
												939.355	794.313		939.617	149.461		947.617	609.027		937.566	-3.41424
												939.932	800.553		940.111	148.905		948.334	626.443		938.015	-7.53306
												940.507	806.587		940.409	132.709		948.559	604.295		938.639	2.45586
												940.722	783.541		940.955	136.402		949.162	612.549		939.234	10.0765
												941.467	803.348		941.289	123.048		949.843	627.138		939.477	-10.5951
												941.818	791.264		941.789	123.015		950.251	619.787		940.004	-8.41795
												942.328	792.083		942.533	142.671		950.83	626.101		940.481	-10.3149
												943.1	814.055		942.93	134.336		951.238	618.74		941.317	16.8245
												943.437	800.824		943.651	152.167		951.566	604.854		941.568	-3.27164
												943.91	798.752		943.836	126.759		952.359	628.466		942.188	6.3866
												944.312	790.833		944.361	128.845		952.829	626.035		942.693	6.76931
												944.821	791.476		944.953	136.187		953.096	607.249		943.196	6.98475
												945.232	784.327		945.462	136.934		953.911	632.608		943.609	0.07907
												945.807	790.34		945.92	133.575		954.315	624.891		944.23	9.79666
												946.313	790.877		946.426	134.059		954.605	607.976		944.583	-2.04182
												946.911	798.736		946.971	137.645		955.291	622.913		945.066	-3.38919
												947.465	803.086		947.402	132.099		955.654	611.895		945.64	2.59345
												947.707	782.249		947.69	114.978		956.206	616.167		945.998	-8.96291
												948.184	780.449		948.408	132.529		956.689	614.685		946.563	-3.7191
												948.899	797.799		948.902	132.053		957.432	634.321		947.108	0.00122
												949.341	793.118		949.391	131.167		957.589	606.686		947.637	2.25313
												949.649	777.629		949.778	121.996		958.268	621.141		948.092	-1.28257
												950.243	785.212		950.461	136.829		958.549	603.484		948.459	-12.0689
												950.617	775.013		950.77	121.375		959.427	633.873		949.301	15.5118
												951.422	799.606		951.306	124.301		959.677	613.78		949.658	3.97975
												951.888	796.833		951.968	137.333		960.304	623.918		950.07	-3.13482
												952.323	791.603		952.354	128.224		960.714	616.676		950.61	0.10142
												952.833	792.426		953.059	144.684		961.344	627.238		951.272	13.179
												953.243	785.148		953.369	129.375		962.101	647.912		951.54	-5.52394
												953.785	788.503		953.8	123.871		962.124	609.407		952.099	-0.77268
												954.306	790.182		954.377	129.994		962.829	626.022		952.734	10.1354
												954.791	788.973		955.043	143.389		963.331	626.061		952.965	-11.5548
												955.247	785.514		955.637	151.011		963.72	617.179		953.703	7.59909
												955.74	784.932		955.853	128.086		964.238	618.624		954.22	8.9773
												956.525	807.881		956.311	124.686		964.898	631.456		954.546	-5.03102
												956.785	788.556		956.913	132.971		965.204	615.908		955.154	3.60129
												957.463	802.851		957.504	140.182		965.649	611.444		955.524	-6.83279
												957.756	786.14		957.703	115.968		966.141	610.781		956.153	3.62248
												958.338	792.835		958.198	115.621		966.757	620.162		956.746	11.092
												958.912	798.784		958.864	128.942		967.155	611.921		957.182	5.90755
												959.374	795.642		959.352	127.992		967.788	622.643		957.621	1.0025
												959.828	791.962		959.883	130.499		968.163	612.496		957.965	-11.608
												960.342	793.132		960.346	127.477		968.853	627.881		958.694	6.91153
												960.943	801.224		961.053	144.117		969.182	614.104		959.36	20.2666
												961.275	787.731		961.384	130.587		969.744	619.113		959.757	11.9881
												961.707	782.203		962.033	142.563		970.184	614.19		959.951	-12.6963
												962.299	789.667		962.273	121.573		970.751	619.666		960.779	13.7228
												962.677	779.738		962.988	138.882		971.239	618.698		961.263	12.4139
												963.404	798.05		963.248	119.577		971.864	628.734		961.664	4.49889
												963.747	785.405		963.945	135.427		972.432	634.223		962.041	-5.44186
												964.148	777.474		964.361	128.694		972.767	620.963		962.774	13.3393
												964.709	782.309		965.062	144.889		973.418	633.039		963.031	-6.23926
												965.293	789.074		965.298	123.577		973.836	626.475		963.443	-13.3535
												965.816	790.968		965.933	134.481		974.15	611.481		964.296	15.1137
												966.459	802.476		966.352	127.922		975.048	643.519		964.624	1.25455
												966.926	799.78		967.034	142.619		975.233	618.139		965.298	15.2683
												967.342	793.005		967.376	129.871		975.745	619.146		965.497	-8.90241
												967.849	793.578		967.803	123.972		976.166	612.746		966.336	18.348
												968.349	793.621		968.338	126.862		976.923	633.474		966.551	-4.57431
												968.782	788.254		969.067	145.277		977.282	622.094		967.12	0.95818
												969.41	798.481		969.346	127.48		977.732	618.077		967.767	12.8171
												969.529	767.801		969.889	130.945		978.212	616.409		968.328	17.6589
												970.323	791.474		970.792	163.381		978.826	625.692		968.615	0.56969
												971.089	812.92		971.022	141.685		979.018	600.815		969.183	6.00274
												971.418	799.117		971.529	142.22		979.753	619.768		969.873	21.3137
												971.775	787.668		971.974	137.744		980.119	608.929		970.228	9.74464
												972.323	791.511		972.572	145.651		980.655	611.904		970.713	8.46432
												972.808	790.246		973.172	153.702		981.347	627.288		970.994	-9.13827
												973.371	795.307		973.486	138.711		981.714	616.58		971.634	2.11054
												973.832	792.185		974.089	147.002		982.182	613.985		971.997	-8.90357
												974.345	793.254		974.484	138.515		982.694	614.948		972.812	16.4908
												974.892	797.04		974.882	130.318		983.148	611.322		972.953	-12.4524
												975.4	797.674		975.483	138.484		983.639	610.525		973.618	0.84217
												975.693	781.015		975.906	132.264		984.265	620.71		974.211	8.37298
												976.318	791.065		976.496	139.499		984.724	617.379		974.63	1.83343
												976.986	804.62		977	139.907		985.232	618.039		975.238	10.5401
												977.402	797.816		977.343	127.245		985.684	614.154		975.846	19.2287
												977.866	794.953		977.906	132.309		986.145	611.067		975.976	-10.5354
												978.597	813.486		978.415	132.973		986.699	615.38		976.559	-3.9515
												978.804	789.946		978.741	118.97		987.087	606.299		977.28	13.8573
												979.345	793.223		979.43	134.163		988.037	642.615		977.59	-1.39086
												979.713	782.601		980.051	143.932		988.229	617.762		978.094	-1.12648
												980.451	801.784		980.45	135.837		988.833	626.156		978.684	6.19737
[truncated: 3 more rows]

## Sheet: Fig.2B
Binding probability(%)
WT-WT	WT- ∆aap	WT-WT w/o zinc
95	29	11.2
79	27	13.1915
92	30	19.9153
99	27	22.9437
81	24	15.1639
100	40	18.1818
100	26	12
100	35	21
	36	29
	48	17
	40
	23.8281
	24.8619
	24.6094
	24.2188
	28.9062

## Sheet: Fig.2C
Force (bin center)	Frequency(%)				Insert histograms	Contour length (bin center)	Frequency(%)			curve1			curve2			curve3			curve4
										Distance (nm)	Force (pN)		Distance (nm)	Force (pN)		Distance (nm)	Force (pN)		Distance (nm)	Force (pN)
16	81.8182					8	81.8182			-30.6223	268.4		-12.6889	6.48081		-14.5797	-380.824		-12.6934	-778.959
48	0					24	0			-30.0657	275.043		-12.1723	7.22055		-14.1341	-381.897		-12.3824	-783.49
80	1.58103					40	0			-29.359	296.617		-11.9295	0.92454		-13.5365	-379.102		-11.8849	-783.255
112	2.37154					56	0			-29.2854	255.878		-11.2301	6.35424		-13.2528	-384.314		-11.6648	-790.126
144	1.97628					72	0			-28.9179	244.063		-11.1746	-4.73546		-13.4983	-403.11		-11.2301	-791.494
176	2.7668					88	0			-28.3404	252.842		-10.7035	-5.16634		-13.5538	-417.046		-11.1391	-801.66
208	1.18577					104	0			-27.9111	247.045		-10.8526	-21.495		-13.0345	-416.244		-10.7517	-804.241
240	1.97628					120	0			-27.5027	239.212		-10.9481	-36.4335		-13.2219	-433.546		-10.7026	-815.512
272	2.7668					136	0			-27.1826	222.669		-10.9372	-48.66		-12.6716	-431.943		-10.6971	-827.863
304	0.39526					152	0			-26.9107	201.444		-10.457	-48.8507		-12.8417	-448.815		-10.5889	-837.598
336	2.37154					168	0			-26.344	209.108		-10.2369	-55.7336		-12.7917	-460.037		-10.7471	-854.158
368	0.79051					184	0			-26.0021	194.864		-10.2133	-67.6133		-12.7144	-470.568		-10.4179	-858.241
400	0					200	0			-25.6137	184.97		-10.3651	-84.0117		-12.2323	-470.699		-10.3633	-869.353
432	0					216	0.39526			-25.3127	166.545		-10.3588	-96.3617		-12.0604	-478.816		-10.1305	-875.897
464	0					232	0.79051			-24.8516	163.947		-9.98951	-99.3893		-12.1486	-493.562		-10.3751	-894.661
496	0					248	2.37154			-24.2267	177.387		-9.77578	-106.432		-11.9849	-501.877		-9.73121	-890.683
528	0					264	1.58103			-24.0039	151.372		-9.71848	-117.453		-11.8049	-509.764		-10.1132	-912.98
560	0					280	3.55731			-23.5646	146.5		-9.80761	-132.257		-11.0727	-503.523		-9.82307	-918.052
592	0					296	0.79051			-23.0735	146.788		-9.3565	-133.202		-10.7217	-507.033		-9.61298	-925.17
624	0					312	0.79051			-22.7315	132.445		-9.07547	-138.511		-11.2073	-531.965		-9.16551	-926.207
656	0					328	0.79051			-22.4059	116.495		-8.91813	-146.965		-10.5116	-526.651		-9.11549	-937.447
688	0					344	1.18577			-21.8721	120.964		-8.58343	-150.913		-10.8308	-547.329		-8.32059	-929.589
720	0					360	0.39526			-21.461	113.435		-8.67711	-165.804		-10.0468	-539.739		-8.26966	-940.774
752	0					376	0.39526			-21.139	97.0492		-8.19963	-166.069		-9.93039	-549.262		-8.38243	-956.19
784	0					392	0.79051			-20.5215	109.818		-7.86402	-169.984		-10.7189	-581.981		-8.00863	-959.113
816	0					408	0			-19.9803	115.014		-7.81764	-181.289		-9.5575	-564.715		-7.61391	-961.503
848	0					424	1.18577			-19.5174	112.553		-7.2492	-179.24		-9.08547	-565.123		-7.27194	-965.264
880	0					440	1.18577			-19.1754	98.2243		-7.11642	-188.349		-8.72258	-568.337		-7.32378	-979.09
912	0					456	0			-18.8498	82.2178		-6.78445	-192.334		-8.46793	-574.315		-6.73807	-976.582
944	0					472	0.79051			-18.2714	91.1889		-6.68623	-202.325		-8.32605	-583.193		-7.25284	-1002.29
976	0					488	0.79051			-17.9594	73.8285		-6.54071	-211.103		-8.69257	-605.072		-6.59982	-998.064
1008	0					504	0.39526			-17.6593	55.2297		-6.39337	-219.821		-7.81218	-595.028		-6.13962	-998.783
1040	0					520	0			-16.9562	76.5055		-5.83312	-217.976		-7.74215	-605.729		-5.70215	-1000.08
1072	0					536	0			-16.7252	51.1858		-5.00275	-209.204		-6.96362	-598.285		-5.08643	-996.818
1104	0					552	0			-16.0249	71.9753		-4.81267	-216.848		-6.43793	-597.32		-5.25195	-1013.55
1136	0					568	0			-15.4947	76.1943		-4.81903	-229.519		-6.41065	-609.132		-4.7872	-1014.15
1168	0					584	0			-15.019	74.9713		-4.57165	-235.681		-6.30515	-618.942		-4.07234	-1008.35
1200	0					600	0			-14.5761	70.4744		-4.04323	-234.631		-5.83676	-619.44		-4.39612	-1029.15
1232	0					616	0			-14.085	70.8496		-3.59213	-235.576		-5.79492	-630.865		-3.93228	-1029.77
1264	0					632	0			-13.8167	49.1676		-3.09918	-235.452		-5.03367	-623.864		-3.03097	-1019.19
1296	0					648	0			-13.2892	53.1266		-2.94275	-243.959		-4.76355	-629.447		-3.23015	-1036.82
1328	0					664	0			-13.11	22.7449		-2.98276	-257.479		-4.46888	-634.407		-2.93092	-1041.66
1360	0					680	0			-12.2714	57.1661		-1.83134	-240.486		-4.15965	-638.987		-1.71402	-1022.98
1392	0					696	0			-11.9222	43.5492		-2.11511	-260.254		-3.62123	-637.702		-1.89683	-1040.16
1424	0					712	0			-11.5811	29.0173		-1.75495	-263.531		-3.05916	-635.796		-1.7222	-1048.21
1456	0					728	0			-10.778	60.0252		-0.98551	-256.339		-2.81724	-642.109		-1.29565	-1049.78
1488	0					744	0			-10.2314	65.8157		-0.84454	-265.227		-2.12238	-636.802		-0.81271	-1049.92
1520	0					760	0			-9.93494	46.9963		-0.32067	-264.299		-1.56031	-634.907		-0.1888	-1046.43
1552	0					776	0			-9.58115	33.6887		0.13953	-265.015		-1.52666	-646.561		0.0022	-1054.05
1584	0					792	0			-8.90721	52.0912		-0.03236	-281.939		-0.88092	-642.52		0.53425	-1052.92
1616	0					808	0			-8.4843	45.6198		0.54971	-279.515		-0.9746	-657.406		1.31551	-1045.41
1648	0					824	0			-8.03501	41.7928		0.83893	-284.606		-0.44891	-656.463		1.36917	-1056.57
1680	0					840	0			-7.65302	31.348		1.49104	-280.42		-0.036	-658.367		1.7266	-1059.91
1712	0					856	0			-7.16826	31.0372		1.80482	-284.872		0.0795	-667.921		2.17862	-1060.82
1744	0					872	0			-6.73898	25.2549		2.95806	-267.834		1.10178	-654.232		2.24137	-1071.73
1776	0					888	0			-6.10961	39.171		3.18179	-274.605		0.96171	-670.32		3.0008	-1064.8
1808	0					904	0			-5.65395	35.9494		2.88348	-294.75		2.01764	-655.776		2.83255	-1081.6
1840	0					920	0			-5.12008	40.4285		2.93805	-305.86		2.00581	-668.583		3.79115	-1069.55
1872	0					936	0			-4.79448	24.4907		4.04399	-290.035		1.8321	-685.546		4.28956	-1069.3
1904	0					952	0			-4.25697	29.2872		4.45872	-291.913		3.02263	-667.534		5.21997	-1057.95
1936	0					968	0			-3.82859	23.4702		5.21087	-285.15		3.15996	-676.527		5.75475	-1056.77
1968	0					984	0			-3.35839	21.7262		4.92347	-305.021		3.58743	-678.083		6.36411	-1053.67
2000	0					1000	0			-2.97003	11.9148		5.23543	-309.52		4.07037	-678.202		6.76065	-1056.02
										-2.56531	3.65588		5.77476	-308.201		4.19133	-687.629		6.77521	-1068.13
										-1.93503	17.7143		6.18221	-310.284		4.93803	-680.994		7.5219	-1061.53
										-1.34022	28.1283		6.4878	-314.938		5.61742	-676.081		8.04759	-1060.57
										-1.08374	5.33921		7.36547	-304.96		5.67835	-687.03		8.59147	-1059.14
										-0.48074	16.6869		7.28634	-319.499		6.28863	-683.897		9.09442	-1058.76
										0.0213	18.0328		7.67379	-322.075		6.49872	-691.019		9.19992	-1068.56
										0.19683	-12.7619		8.19402	-321.244		6.92072	-692.727		9.58736	-1071.14
										0.83257	1.85335		8.40138	-328.44		7.29816	-695.545		9.74107	-1079.72
										1.28459	-1.7469		9.60555	-310.106		8.07487	-688.147		10.7488	-1066.41
										1.63292	-15.4842		9.35817	-328.934		8.71607	-684.238		10.7624	-1078.57
										2.08039	-19.41		10.1649	-320.78		8.32771	-706.681		11.7047	-1066.93
										2.637	-12.675		11.028	-311.166		9.10806	-699.192		11.7611	-1077.98
										3.07174	-18.0035		10.7397	-331.051		9.28541	-707.154		12.1212	-1081.28
										3.35732	-37.8966		11.7902	-316.652		9.99391	-701.518		12.3613	-1087.63
										4.20315	-2.66064		11.5273	-335.883		9.84566	-717.819		13.2526	-1077.3
										4.35504	-35.8306		12.3513	-327.288		10.3477	-717.453		13.6037	-1080.81
										5.04535	-15.9292		12.7715	-329.016		11.1344	-709.811		13.7147	-1090.48
										5.33184	-35.7531		13.1362	-332.185		11.2863	-718.418		14.0375	-1094.72
										5.49737	-67.4289		14.5714	-307.917		12.4386	-701.401		14.9743	-1083.22
										6.0758	-58.6157		15.0125	-309.124		13.0844	-697.369		15.4836	-1082.68
										6.62969	-52.124		15.7828	-301.881		12.8406	-716.108		15.4427	-1096.24
										7.19994	-44.0393		15.8465	-312.759		14.103	-696.268		15.9893	-1094.73
										7.74018	-38.8929		16.5823	-306.416		13.8502	-715.261		16.4031	-1096.65
										8.09488	-52.002		16.8833	-311.217		14.3777	-714.256		17.1225	-1090.73
										8.50325	-59.8774		17.6782	-303.338		15.1962	-705.784		17.7792	-1086.41
										8.87978	-70.8796		17.6355	-316.958		15.8511	-701.5		17.8665	-1096.67
										9.62101	-45.9678		18.0175	-319.673		16.2021	-705.015		18.1948	-1100.77
										10.1658	-40.3209		18.4822	-320.277		16.5559	-708.468		19.0734	-1090.78
										10.3113	-74.1083		18.897	-322.149		17.2944	-702.04		19.5336	-1091.48
										10.8306	-71.0096		19.3926	-321.949		17.6855	-704.528		20.0156	-1091.65
										11.2235	-80.3285		19.73	-325.814		17.9474	-710.321		20.193	-1099.61
										11.7892	-72.7828		20.4513	-319.844		18.1593	-717.397		20.6641	-1100.06
										12.0803	-92.1837		21.2389	-312.177		18.7651	-714.393		20.4804	-1117.27
										12.4186	-106.846		21.4499	-319.275		19.6264	-704.837		21.1579	-1112.43
										13.0189	-95.8413		22.0884	-315.404		20.0602	-706.227		22.1484	-1099.55
										13.6101	-85.7175		22.7141	-311.893		20.0684	-718.524		22.173	-1111.43
										14.2749	-68.3752		22.996	-317.164		20.6759	-715.443		22.9633	-1103.68
										15.0307	-41.9953		23.4708	-317.521		21.1689	-715.337		23.0479	-1114.04
										15.7228	-21.9375		24.0983	-313.945		21.138	-728.619		23.901	-1104.69
										16.1494	-27.981		24.2293	-323.092		21.7846	-724.571		24.3257	-1106.31
										16.8542	-6.61297		24.7932	-321.158		22.0174	-731.114		24.9487	-1102.86
										17.3617	-4.76942		25.2007	-323.22		22.6741	-726.787		24.8705	-1117.36
										17.972	7.21126		25.5199	-327.543		23.6272	-714.882		25.2179	-1120.98
										17.9693	-41.0504		25.9774	-328.319		24.1857	-713.071		26.3166	-1105.34
										18.4622	-40.4971		26.3266	-331.882		24.8541	-708.442		26.7968	-1105.54
										19.0825	-27.5748		26.9341	-328.832		24.8723	-720.5		26.3139	-1130.43
										19.5227	-32.2978		26.7886	-345.07		25.6063	-714.185		27.6163	-1109.57
										20.0602	-27.4459		27.8146	-331.286		26.2038	-711.385		28.6213	-1096.33
										20.7523	-7.38316		28.7513	-319.782		26.3821	-719.323		28.3266	-1116.37
										20.9943	-31.5895		28.6513	-334.864		27.6172	-700.176		28.8668	-1115.04
										21.4626	-33.5976		29.5626	-324.01		27.0388	-727.521		29.7945	-1103.78
										22.1156	-17.3091		30.0892	-323.019		28.4721	-703.303		29.6235	-1120.68
										22.4513	-32.2902		30.3993	-327.576		28.5867	-712.87		30.0465	-1122.35
										22.9742	-28.9286		30.332	-341.814		28.7295	-721.715		31.0096	-1110.18
										23.4544	-29.6888		31.2834	-329.938		29.3834	-717.464		30.352	-1139.55
										24.1538	-8.89018		31.588	-334.643		30.0519	-712.838		31.4634	-1123.57
										24.5122	-21.6713		32.1556	-332.612		30.2665	-719.848		32.2865	-1115
										24.8578	-35.7373		32.4348	-337.959		31.0433	-712.465		32.633	-1118.63
										25.5544	-15.1875		33.2852	-328.692		31.6462	-709.508		32.9441	-1123.17
										25.7418	-44.7453		33.5716	-333.845		31.7599	-719.119		33.8872	-1111.51
										26.1484	-52.8069		34.2283	-329.524		32.6722	-708.25		34.0428	-1120.04
										26.9969	-17.4029		35.1142	-319.342		32.6985	-720.081		34.1856	-1128.88
										27.3116	-34.3316		35.0432	-333.679		32.985	-725.235		35.0587	-1119.01
										27.7891	-35.4173		35.1696	-342.939		33.3088	-729.44		34.8586	-1136.65
										28.1574	-47.2643		35.9964	-334.259		34.2083	-718.909		35.3861	-1135.64
										28.7622	-35.7864		35.7453	-353.204		34.6203	-720.855		36.2701	-1125.51
										28.9632	-63.9993		36.6612	-342.245		35.2742	-716.609		36.4457	-1133.52
										29.6426	-45.1783		37.4206	-335.299		35.9154	-712.691		37.2678	-1124.97
										30.2111	-37.3285		37.6107	-342.919		35.7526	-729.377		37.2633	-1137.59
										30.6367	-43.482		38.3629	-336.163		36.523	-722.139		38.2728	-1124.24
										30.9823	-57.4836		39.4615	-320.526		37.779	-702.475		38.7076	-1125.59
										31.7381	-31.1721		39.6553	-328.053		37.7635	-715.361		39.0605	-1129.07
										31.91	-62.2869		40.251	-325.315		37.7571	-728.032		39.4015	-1132.85
										32.4966	-52.5746		41.3797	-308.897		38.3329	-725.79		39.6771	-1138.29
										33.1915	-32.2561		41.4752	-318.959		39.0586	-719.712		40.3956	-1132.39
										33.4925	-50.6047		41.7835	-323.561		40.0291	-707.341		41.5316	-1115.8
										33.8454	-64.0078		42.0627	-328.906		40.1919	-715.695		41.6098	-1126.3
										34.3484	-62.5092		42.9058	-319.813		41.0859	-705.273		41.0277	-1153.72
										34.9814	-48.1969		43.7989	-309.451		41.9799	-694.882		42.0445	-1140.18
										35.5689	-38.5103		43.9899	-317.056		42.1646	-702.668		41.9226	-1155.81
										35.7126	-72.3534		43.6589	-338.052		43.1386	-690.206		42.2973	-1158.71
										36.4256	-50.2706		44.2728	-334.835		43.3269	-697.883		42.8058	-1158.2
										36.7376	-67.5996		45.446	-317.275		44.1418	-689.523		43.2496	-1159.34
										37.1842	-71.7073		45.4242	-330.327		44.7184	-687.248		43.697	-1160.39
										37.6435	-74.5237		45.6425	-337.247		44.7366	-699.288		43.8235	-1169.67
										38.1346	-74.2435		46.2991	-332.932		45.8235	-683.954		44.009	-1177.42
										38.864	-50.489		47.1368	-323.97		45.8162	-696.655		44.6065	-1174.62
										39.4543	-40.4214		47.1613	-335.852		46.7384	-685.523		44.8885	-1179.91
										40.0236	-32.4948		47.2659	-345.681		46.8412	-695.411		46.0044	-1163.81
										40.3501	-48.4217		47.9344	-341.057		47.2341	-697.837		46.7875	-1156.27
										40.9904	-33.4392		48.5301	-338.315		47.4524	-704.749		47.245	-1157.04
										41.2123	-59.619		49.5169	-325.536		47.6152	-713.093		48.0781	-1148.23
										41.7107	-58.6063		49.0003	-351.269		48.1245	-712.552		48.2345	-1156.72
										42.2437	-54.215		49.5069	-350.818		48.843	-706.663		48.3182	-1167.08
										42.8312	-44.5065		49.848	-354.587		49.2086	-709.798		48.9658	-1163.01
										43.3715	-39.2501		50.641	-346.767		49.5933	-712.446		49.104	-1171.97
										43.6243	-62.4151		51.2049	-344.833		50.0508	-713.225		49.7297	-1168.44
										44.099	-63.774		51.5051	-349.631		49.988	-727.337		49.8225	-1178.58
										44.4819	-74.2067		51.7424	-356.075		50.3527	-730.51		50.4828	-1174.17
										44.8157	-89.2544		52.8066	-341.312		51.3404	-717.701		51.0712	-1171.6
										45.5251	-67.5804		53.3859	-338.977		51.3468	-730.059		51.8516	-1164.12
										45.9435	-74.4457		54.1772	-331.207		51.4168	-740.771		52.5737	-1158.12
										45.9835	-118.535		54.8147	-327.384		52.7429	-719.3		53.3632	-1150.4
										46.9121	-75.2602		54.7974	-340.336		52.7947	-730.474		53.8361	-1150.81
										47.5233	-63.0645		55.5014	-334.809		53.2868	-730.378		54.0653	-1157.43
										48.0817	-56.1693		55.7779	-340.227		53.6178	-734.407		54.7674	-1151.96
										48.4037	-72.5946		56.2426	-340.82		54.0926	-734.741		55.0712	-1156.68
										48.6529	-96.0686		56.9593	-334.978		55.2176	-718.431		56.0098	-1145.15
										49.2768	-82.6883		57.204	-341.219		55.3741	-726.924		57.0239	-1131.68
										49.8407	-75.263		57.736	-340.075		56.3818	-713.625		57.5314	-1131.19
										50.3018	-77.963		58.0398	-344.821		56.9684	-711.094		58.4836	-1119.29
										50.6283	-93.8271		58.8456	-336.682		56.9029	-725.277		58.8383	-1122.7
										51.1531	-90.2617		59.2667	-338.401		57.9898	-709.947		59.1767	-1126.55
										51.8443	-70.2462		59.2585	-351.102		57.9625	-723.158		58.9393	-1145.14
										52.3982	-63.7829		60.188	-339.796		58.6564	-717.881		59.5459	-1142.12
										52.9075	-61.7621		60.0816	-355.03		58.852	-725.378		59.746	-1149.5
										53.3104	-70.1484		61.0748	-342.1		59.4286	-723.099		60.5036	-1142.58
										53.5724	-92.3631		61.2812	-349.31		60.3353	-712.381		61.5159	-1129.16
										54.5028	-48.8236		62.1862	-338.641		59.9907	-733.716		61.6478	-1138.3
										55.1512	-33.0768		62.3053	-348.089		60.5445	-732.051		62.8819	-1119.19
										55.4705	-49.7856		63.1684	-338.48		60.7874	-738.332		63.7369	-1109.78
										56.038	-41.9941		63.2257	-349.536		61.0829	-743.274		64.519	-1102.25
										56.2353	-70.5151		63.8142	-346.961		61.6932	-740.127		64.7837	-1107.98
										56.6919	-73.5965		65.6077	-313.507		64.1052	-690.847		65.4985	-1102.17
										57.2403	-67.7423		66.2807	-308.766		63.6241	-715.685		65.8269	-1106.28
										57.8006	-60.6273		66.8073	-307.79		64.5927	-703.379		66.7827	-1094.3
										58.2235	-67.0531		66.7345	-322.153		65.0274	-704.739		67.0656	-1099.56
										58.6155	-76.4803		67.2793	-320.702		65.4285	-706.962		67.4985	-1100.98
										59.0912	-77.7694		67.4621	-328.534		66.258	-698.237		68.1816	-1095.98
										59.696	-66.2917		68.3798	-317.529		66.4735	-705.207		68.5035	-1100.24
										60.1598	-68.7254		68.8118	-318.981		66.4999	-717.046		69.2493	-1093.64
										60.4699	-86.1467		70.0287	-300.299		67.4458	-705.312		69.745	-1093.45
										60.9056	-91.3839		69.5058	-326.21		68.9419	-679.501		69.906	-1101.83
										61.3913	-91.6261		69.8896	-328.879		69.0019	-690.462		70.2889	-1104.55
										62.0316	-76.6638		69.9633	-339.497		68.75	-709.415		70.9883	-1099.14
										62.5563	-73.1471		71.443	-314.097		69.3221	-707.265		71.8968	-1088.36
										62.8656	-90.6653		71.8623	-315.873		69.5312	-714.423		72.2079	-1092.9
										63.2894	-97.0169		72.1961	-319.809		71.0119	-688.994		72.7963	-1090.33
										63.745	-100.176		72.6754	-320.055		71.2993	-694.134		73.7177	-1079.23
										64.1761	-105.839		73.2893	-316.818		71.2029	-709.119		74.176	-1080
										64.9856	-74.2402		73.7704	-317.014		71.915	-703.385		74.3625	-1087.72
										65.3667	-84.733		73.7913	-328.986		72.3862	-703.818		75.141	-1080.29
										65.8924	-81.0779		74.0451	-334.997		72.4662	-714.28		75.1419	-1092.79
										66.3889	-80.2867		74.4662	-336.701		73.7213	-694.639		75.9459	-1084.7
										66.9492	-73.1798		75.714	-317.236		74.1133	-697.102		75.9523	-1097.04
										67.4976	-67.2843		75.8268	-326.867		74.9446	-688.309		77.1328	-1079.31
										67.7223	-93.1417		76.3979	-324.727		75.8131	-678.557		77.0755	-1093.27
										68.308	-83.6064		76.9891	-322.1		76.4889	-673.752		77.7558	-1088.35
										69.1711	-46.7421		76.6435	-343.466		76.5771	-683.994		77.7676	-1100.57
										69.6549	-47.1362		77.6094	-331.214		77.1592	-681.585		78.9118	-1083.75
										70.2543	-36.2577		78.1242	-330.549		78.2451	-666.278		79.0537	-1092.64
										70.6981	-40.5684		78.92	-322.662		78.4034	-674.732		79.8422	-1084.94
										71.1329	-45.7861		78.96	-334.141		78.9309	-673.717		80.2906	-1085.97
										71.5913	-48.8072		79.362	-336.352		79.6257	-668.42		80.9309	-1082.07
										72.0724	-49.5052		79.9122	-334.759		79.8331	-675.629		81.1428	-1089.14
										72.5962	-46.0065		80.2351	-339.007		80.8863	-661.156		81.3729	-1095.76
										72.8573	-68.2423		81.4802	-319.595		81.5111	-657.652		81.7785	-1097.88
										73.4739	-55.6209		81.3483	-335.493		81.1882	-678.438		82.6189	-1088.87
										73.9405	-57.7674		81.8831	-334.309		81.6466	-679.198		82.6152	-1101.46
										74.4007	-60.5544		82.0714	-341.983		82.1514	-678.764		82.8872	-1107.01
										75.0455	-45.2274		83.1109	-327.851		82.7717	-675.391		83.3774	-1106.96
										75.493	-49.1191		83.3637	-333.89		83.3883	-672.106		84.4533	-1091.91
										75.8213	-64.8707		83.3819	-345.932		83.4383	-683.324		84.9062	-1092.81
										76.4852	-47.5766		84.1277	-339.336		84.165	-677.207		85.0309	-1102.11
										76.9018	-54.6397		84.637	-338.799		85.2437	-662.086		85.6375	-1099.09
										77.2438	-69.1031		84.7153	-349.295		85.4801	-668.544		86.0959	-1099.85
										77.8813	-54.3878		85.2191	-348.893		85.5838	-678.387		86.6252	-1098.81
										78.0859	-82.203		85.3255	-358.678		85.8212	-684.814		87.0217	-1101.14
										78.6835	-71.4928		85.7903	-359.283		86.1368	-689.247		87.8503	-1092.43
										79.1355	-75.0968		86.6307	-350.264		86.6661	-688.179		88.547	-1087.08
										79.7949	-58.2755		86.8298	-357.667		87.7384	-673.215		88.5361	-1099.88
										80.0687	-79.3451		87.2482	-359.464		88.1695	-674.693		88.6106	-1110.49
										80.4534	-89.4725		87.873	-355.956		88.737	-672.645		89.7993	-1092.53
										81.4093	-43.5347		88.376	-355.565		89.1045	-675.745		89.9221	-1101.89
										81.6066	-72.0918		89.17	-347.742		89.0354	-690.03		90.4396	-1101.15
										82.0477	-76.7706		89.2145	-359.097		90.5488	-663.748		90.5288	-1111.38
										82.6171	-68.7935		89.3719	-367.588		90.6479	-673.718		90.9844	-1112.22
										83.3192	-47.6833		90.3223	-355.734		91.5674	-662.669		91.6629	-1107.35
										83.4702	-80.8663		90.5351	-362.798		91.6311	-673.559		92.5296	-1097.64
										84.0495	-71.9847		90.2086	-383.672		91.9448	-678.03		92.8752	-1101.29
										84.5752	-68.2326		91.6356	-359.613		92.7015	-671.139		93.5201	-1097.28
										84.9963	-74.9109		91.9221	-364.791		92.647	-685.062		93.6547	-1106.36
										85.6984	-53.8714		92.6706	-358.114		93.2727	-681.539		94.0894	-1107.73
										86.024	-69.8233		92.7061	-369.715		93.873	-678.649		94.6515	-1105.82
										86.5934	-61.8291		92.8962	-377.35		94.1722	-683.504		95.0089	-1109.19
										87.1	-60.0077		93.2718	-380.246		94.8952	-677.481		95.2199	-1116.27
										87.4428	-74.318		94.2277	-368.26		94.7143	-694.643		95.4909	-1121.84
										87.9385	-73.6639		94.5051	-373.669		95.7638	-680.249		95.8084	-1126.23
										88.3542	-80.7264		94.908	-375.849		96.5769	-671.913		96.2877	-1126.47
										88.868	-78.2109		94.928	-387.853		97.0089	-673.363		96.6678	-1129.24
										89.1418	-99.2731		95.1635	-394.322		97.7101	-667.903		97.3872	-1123.3
										89.7002	-92.4316		95.3482	-402.111		97.7583	-679.19		97.6092	-1130.13
										90.1449	-96.719		96.5169	-384.661		98.3313	-677.003		97.932	-1134.38
										90.6243	-97.6385		96.797	-389.999		98.6942	-680.219		98.7633	-1125.58
										91.0644	-102.265		96.8979	-399.923		98.8415	-688.947		98.7078	-1139.51
										91.7111	-86.6723		97.3982	-399.615		99.3763	-687.771		99.2699	-1137.62
										91.9212	-114.092		97.7538	-403.017		99.9929	-684.474		99.3508	-1148.05
										92.4169	-113.356		98.3977	-399.02		100.432	-685.723		99.932	-1145.68
										92.7461	-129.021		98.2731	-414.726		101.246	-677.382		100.251	-1150
										93.3609	-116.598		99.0507	-407.312		101.857	-674.228		101.376	-1133.7
										94.0821	-93.6291		99.0698	-419.325		101.978	-683.635		102.592	-1115.05
										94.5533	-95.2602		99.5318	-419.997		102.505	-682.648		103.52	-1103.78
										95.1981	-79.8926		99.9602	-421.544		102.971	-683.242		103.568	-1115.06
										95.7429	-74.367		100.368	-423.601		103.015	-694.594		104.079	-1114.47
										96.3186	-65.7335		100.567	-431.013		104.1	-679.312		104.616	-1113.24
										96.6797	-78.3169		100.819	-437.062		104.522	-681.019		104.914	-1118.1
										97.1008	-84.7881		101.197	-439.877		104.896	-683.943		105.514	-1115.23
										97.7765	-66.4089		101.992	-432.031		104.914	-695.991		106.31	-1107.34
										97.8502	-107.21		103.372	-409.177		105.996	-680.79		106.31	-1119.86
										98.5751	-83.9484		108.022	-302.534		106.428	-682.234		106.701	-1122.35
										99.2508	-65.4631		108.769	-295.913		106.314	-697.654		107.387	-1117.3
										99.8274	-56.6896		109.87	-280.211		107.411	-682.049		108.175	-1109.61
										100.511	-37.4575		110.217	-283.827		107.476	-692.888		107.732	-1133.48
										100.824	-54.7283		110.855	-279.979		107.925	-693.909		108.411	-1128.59
										101.494	-36.9756		111.208	-283.459		108.429	-693.494		108.837	-1130.18
										101.746	-60.104		111.491	-288.703		108.6	-701.621		109.797	-1118.1
										102.551	-29.0311		111.63	-297.657		109.087	-701.647		109.709	-1132.87
										102.917	-40.9697		113.009	-274.842		109.886	-693.705		110.317	-1129.81
										103.237	-57.5215		113.544	-273.657		110.418	-692.572		110.575	-1135.71
										103.749	-55.1743		113.323	-291.802		110.492	-703.179		110.824	-1141.82
										104.388	-40.4564		114.706	-268.891		111.262	-695.967		111.118	-1146.82
										104.697	-58.0317		114.893	-276.606		111.895	-692.275		112.05	-1135.43
										105.371	-39.7836		115.453	-274.779		111.994	-702.245		111.803	-1154.28
										105.562	-69.0026		115.674	-281.627		112.859	-692.597		112.912	-1138.37
										106.358	-38.7169		116.79	-265.524		113.209	-696.115		113.087	-1146.4
										106.749	-48.3457		117.011	-272.384		113.135	-710.518		113.242	-1154.92
										107.05	-66.7155		117.533	-271.49		114.011	-700.581		113.582	-1158.74
										107.486	-71.8648		117.879	-275.142		114.289	-705.972		114.032	-1159.72
										108.049	-64.504		117.841	-288.627		115.081	-698.199		114.594	-1157.84
										108.503	-67.8135		118.726	-278.483		115.512	-699.66		114.457	-1173.86
										109.167	-50.5326		119.086	-281.749		115.807	-704.604		115.206	-1167.17
										109.52	-63.8926		119.924	-272.81		116.021	-711.651		115.811	-1164.18
										109.933	-71.2768		120.46	-271.568		117.024	-698.447		115.974	-1172.51
										110.665	-47.3254		120.496	-283.167		117.185	-706.835		116.388	-1174.4
										111.098	-52.8027		121.171	-278.351		117.618	-708.261		116.91	-1173.55
										111.622	-49.2792		121.577	-280.468		118.156	-706.958		117.617	-1167.95
										112.107	-49.5405		121.696	-289.934		118.125	-720.289		117.528	-1182.73
										112.639	-45.3128		122.181	-290.015		118.72	-717.545		117.787	-1188.61
										113.275	-30.6815		123.13	-278.207		119.749	-703.695		118.007	-1195.48
										113.605	-46.2912		123.341	-285.33		120.116	-706.807		118.82	-1187.15
										114.147	-40.9434		124.117	-277.949		120.05	-720.987		119.231	-1189.16
										114.421	-62.0733		124.672	-276.242		120.386	-724.901		121.186	-1151.56
										115.03	-50.2418		124.491	-293.379		120.664	-730.291		125.468	-1054.35
										115.392	-62.5931		125.143	-289.187		121.633	-717.964		126.215	-1047.74
										116.016	-49.18		125.355	-296.259		121.637	-730.364		126.025	-1065.13
										116.596	-40.2973		126.52	-278.915		122.301	-725.865		126.899	-1055.21
										116.861	-62.2151		127.256	-272.58		122.327	-737.706		127.431	-1054.1
										117.472	-50.1875		127.311	-283.695		123.227	-727.171		127.703	-1059.64
										117.882	-57.775		127.44	-292.889		123.688	-727.875		128.012	-1064.25
										118.583	-36.877		128.122	-287.914		123.656	-741.201		128.924	-1053.39
										119.366	-7.87002		128.728	-284.904		124.103	-742.255		129.263	-1057.2
										119.621	-30.8668		129.859	-268.442		124.98	-732.29		129.934	-1052.51
										120.204	-21.5391		129.647	-286.37		125.371	-734.773		130.146	-1059.6
										120.807	-10.3281		130.431	-278.799		125.248	-750.447		130.943	-1051.68
										121.251	-14.4819		130.743	-283.319		126.275	-736.647		131.355	-1053.64
										121.767	-11.8657		131.59	-274.134		126.351	-747.208		131.682	-1057.77
										122.222	-15.1412		131.461	-289.928		126.712	-750.46		132.238	-1056.04
										122.93	6.39085		132.205	-283.39		127.873	-733.24		133.183	-1044.34
										123.406	5.30346		132.81	-280.386		127.378	-758.428		133.722	-1043.05
										123.749	-9.07679		133.016	-287.625		127.944	-756.436		134.038	-1047.45
										123.914	-40.8047		133.576	-285.796		128.239	-761.379		133.857	-1064.59
										124.59	-22.2827		134.064	-285.798		129.023	-753.8		134.541	-1059.58
										124.973	-32.6954		134.726	-281.355		129.237	-760.842		134.764	-1066.39
										125.566	-22.4221		134.85	-290.669		129.978	-754.343		136.059	-1045.71
										126.172	-10.8271		135.689	-281.683		130.377	-756.629		136.623	-1043.78
										126.489	-27.6383		135.962	-287.209		130.381	-769.055		136.588	-1057.17
										127.161	-9.58515		136.446	-287.298		131.082	-763.598		137.299	-1051.49
										127.542	-20.1336		137.586	-270.599		131.555	-763.977		137.554	-1057.45
										128.089	-14.3006		137.696	-280.29		131.819	-769.73		137.733	-1065.37
										128.537	-18.2522		138.033	-284.163		131.693	-785.457		138.422	-1060.23
										128.851	-35.4641		137.883	-300.526		132.595	-774.888		138.729	-1064.86
										129.711	1.06672		138.803	-289.483		132.461	-790.819		139.264	-1063.68
										130.088	-9.82792		139	-296.919		133.029	-788.771		140.15	-1053.5
										130.598	-7.58875		140.083	-281.688		133.417	-791.351		140.342	-1061.09
										130.967	-19.4688		140.557	-282.052		134.188	-784.091		140.605	-1066.86
										131.312	-33.4913		141.095	-280.78		134.727	-782.8		141.035	-1068.35
										132.107	-3.35137		141.963	-271.052		134.618	-798.087		141.978	-1056.68
										132.484	-14.3217		141.859	-286.239		135.272	-793.837		142.878	-1046.12
										132.758	-35.3414		142.154	-291.179		140.2	-680.097		142.954	-1056.71
										133.46	-14.4478		142.868	-285.384		141.533	-658.452		143.099	-1065.49
										133.662	-42.5307		143.054	-293.151		142.182	-654.342		144.012	-1054.63
										134.248	-32.8097		143.414	-296.427		142.233	-665.546		144.733	-1048.65
										134.889	-17.7951		144.527	-280.415		142.286	-676.67		144.707	-1061.82
										135.424	-13.294		144.536	-292.688		143.207	-665.602		145.216	-1061.3
										136.137	8.80887		145.457	-281.612		144.088	-655.526		145.419	-1068.6
										136.379	-15.3743		145.787	-285.663		144.558	-655.994		146.087	-1064.01
										137.082	5.68258		146.505	-279.799		144.525	-669.367		146.59	-1063.64
										137.365	-14.3971		146.71	-287.034		145.06	-668.159		147.242	-1059.42
										137.875	-12.2843		147.023	-291.536		145.294	-674.68		148.593	-1037.33
										138.223	-26.1174		147.961	-280.019		146.251	-662.672		148.305	-1057.22
										138.718	-25.3983		148.329	-283.086		146.344	-672.771		148.438	-1066.31
										139.172	-28.7775		148.799	-283.558		147.004	-668.403		149.215	-1058.92
										139.967	1.35984		149.172	-286.503		147.222	-675.303		149.639	-1060.58
										140.375	-6.41323		150.233	-271.853		147.683	-676		150.013	-1063.49
										140.863	-6.55229		150.139	-286.763		148.522	-667.034		150.865	-1054.17
										141.35	-6.65517		150.999	-277.222		149.086	-665.104		151.109	-1060.44
										141.817	-8.78349		150.786	-295.188		149.589	-664.722		151.88	-1053.21
										142.187	-20.4217		151.894	-279.314		150.233	-660.707		152.599	-1047.28
										142.666	-21.3623		151.807	-294.051		150.06	-677.67		152.755	-1055.79
										143.351	-1.9579		153.045	-274.854		151.122	-662.963		153.251	-1055.59
										143.577	-27.7026		153.724	-269.958		151.209	-673.234		153.82	-1053.55
										144.345	-0.21869		153.579	-286.167		151.858	-669.138		153.842	-1065.48
										144.907	7.06272		153.685	-295.968		152.569	-663.417		154.133	-1070.52
										144.922	-39.5966		154.627	-284.35		152.834	-669.153		155.318	-1052.66
										145.804	-0.79492		154.778	-292.979		153.534	-663.701		155.803	-1052.76
										146.104	-19.3443		155.964	-275.107		153.869	-667.645		156.146	-1056.49
										146.781	-0.77207		156.092	-284.337		154.532	-663.177		156.382	-1062.95
										147.42	14.0838		156.691	-281.505		154.667	-672.214		156.916	-1061.79
										147.469	-29.1446		156.87	-289.437		155.309	-668.271		158.056	-1045.08
										148.163	-9.00381		157.309	-290.679		155.567	-674.188		158.466	-1047.09
										148.665	-7.5595		158.033	-284.64		156.141	-671.99		158.448	-1060.05
										148.989	-23.7322		158.052	-296.669		156.654	-671.332		159.381	-1048.66
										149.709	-1.01956		158.631	-294.345		157.125	-671.792		159.202	-1065.74
										150.153	-5.32682		159.524	-283.979		157.55	-673.392		159.319	-1075.26
										150.685	-0.92958		159.87	-287.623		158.486	-661.937		160.328	-1061.92
										151.037	-14.3966		160.049	-295.545		158.597	-671.596		161.084	-1055.06
										151.321	-34.4853		160.748	-290.157		159.193	-668.845		161.655	-1052.94
										152.16	0.02174		161.437	-285.024		159.91	-662.969		161.995	-1056.73
										152.657	0.87008		161.793	-288.39		160.388	-663.244		162.745	-1050.03
										152.983	-15.1738		161.636	-304.931		160.07	-683.916		162.796	-1061.23
										153.563	-6.00489		163.095	-280.075		161.461	-660.76		163.23	-1062.62
										154.009	-10.1675		163.974	-270.029		161.575	-670.359		163.739	-1062.11
										154.616	1.51611		163.648	-290.908		161.568	-683.068		164.275	-1060.87
										154.974	-11.4152		164.632	-278.215		163.028	-658.156		165.024	-1054.21
										155.438	-13.8228		164.651	-290.225		162.997	-671.448		165.145	-1063.61
										156.061	-0.44287		164.967	-294.635		163.507	-670.91		166.185	-1049.47
										156.283	-26.5679		165.659	-289.417		164	-670.783		166.291	-1059.27
										156.816	-22.195		166.232	-287.246		164.602	-667.871		166.826	-1058.06
										157.374	-15.3849		166.667	-288.614		164.824	-674.698		167.206	-1060.85
										157.95	-6.78238		167.231	-286.684		165.356	-673.569		167.85	-1056.85
										158.606	9.74349		167.707	-286.99		165.958	-670.665		168.104	-1062.85
										158.668	-32.1861		169.025	-265.732		166.141	-678.48		168.834	-1056.68
										159.493	0.90015		168.693	-286.752		166.925	-670.89		169.094	-1062.52
										159.816	-15.3048		169.016	-290.96		167.481	-669.155		169.42	-1066.66
										160.178	-27.7319		169.575	-289.177		167.899	-670.936		170.417	-1053.63
										160.774	-17.1311		170.329	-282.367		168.239	-674.762		170.827	-1055.64
										161.304	-13.0894		170.613	-287.579		169.192	-662.848		170.636	-1073.03
										161.705	-21.6866		171.361	-280.934		169.267	-673.42		172.198	-1045.54
										162.181	-22.9186		171.381	-292.93		170.059	-665.659		172.859	-1041.1
										162.557	-33.8752		172.562	-275.193		169.784	-685.21		172.723	-1057.08
										163.297	-9.05225		172.892	-279.252		170.864	-670.052		173.241	-1056.35
										163.563	-30.962		172.872	-292.265		171.464	-667.187		173.768	-1055.33
										164.18	-18.381		173.08	-299.445		171.963	-666.905		174.38	-1052.18
										164.655	-19.5953		173.007	-313.81		172.576	-663.723		174.642	-1057.99
										164.994	-34.405		174.089	-298.594		172.598	-675.672		175.096	-1058.84
										165.956	12.2025		175.082	-285.692		173.503	-664.994		175.707	-1055.71
										165.967	-34.7636		175.693	-282.533		173.738	-671.482		176.355	-1051.61
										166.482	-31.9408		176.009	-286.938		174.701	-659.322		176.554	-1059.02
										167.254	-4.12587		176.351	-290.688		175.268	-657.293		177.355	-1051
										167.354	-42.3122		177.31	-278.642		175.496	-663.979		177.678	-1055.25
										168.345	7.10257		177.728	-280.433		175.613	-673.48		177.759	-1065.68
										168.502	-25.5192		177.566	-297.074		175.882	-679.093		178.025	-1071.38
										168.953	-29.2129		178.355	-289.386		176.77	-668.862		179.297	-1051.29
										169.527	-20.6221		179.563	-270.948		176.914	-677.659		179.355	-1062.31
										169.961	-25.9589		179.461	-286.066		177.405	-677.622		179.68	-1066.49
										170.428	-28.1224		179.954	-285.963		178.064	-673.238		180.776	-1050.93
										171.142	-5.89992		180.013	-296.957		178.85	-665.6		180.69	-1065.65
										171.247	-43.6151		180.947	-285.517		179.536	-660.524		181.259	-1063.57
										172.208	2.86397		181.157	-292.662		179.73	-668.071		182.115	-1054.16
										172.513	-15.0919		182.42	-272.804		180.169	-669.315		182.597	-1054.31
										172.913	-23.7907		182.529	-282.538		180.577	-671.403		182.646	-1065.58
										173.417	-22.2251		182.806	-287.94		181.378	-663.375		183.785	-1048.91
										173.905	-22.3304		183.377	-285.814		181.828	-664.343		183.91	-1058.2
										174.426	-19.0952		183.747	-288.852		182.109	-669.664		184.288	-1061.03
										174.913	-19.1449		183.84	-298.98		182.449	-673.467		185.088	-1053.04
										175.326	-26.7078		184.47	-295.359		183.261	-665.184		185.044	-1066.67
										175.87	-21.1703		185.014	-293.898		183.302	-676.631		185.922	-1056.7
										176.178	-38.8112		185.714	-288.495		184.122	-668.12		185.998	-1067.26
										176.823	-23.4287		186.279	-286.518		184.306	-675.923		186.528	-1066.2
										177.285	-26.0594		186.69	-288.508		184.903	-673.123		187.129	-1063.31
										177.678	-35.357		186.966	-293.943		185.261	-676.491		187.774	-1059.28
										178.292	-23.0205		187.379	-295.882		185.963	-671.01		188.57	-1051.38
										178.602	-40.5726		188.018	-292.007		185.936	-684.214		189.06	-1051.35
										179.332	-16.7502		189.171	-274.982		187.108	-666.686		189.236	-1059.36
										179.405	-57.5353		188.995	-291.982		187.707	-663.844		189.491	-1065.34
										180.169	-30.4086		189.505	-291.444		187.857	-672.531		190.148	-1061
										180.792	-17.1656		190.658	-274.423		188.532	-667.724		190.606	-1061.78
										181.133	-31.7296		190.676	-286.462		188.911	-670.536		191.013	-1063.85
										181.779	-16.2487		190.644	-299.786		189.522	-667.392		191.703	-1058.71
										181.995	-43.0343		191.667	-286.081		190.095	-665.22		192.177	-1059.07
										182.471	-44.0816		192.237	-283.999		190.218	-674.592		192.493	-1063.47
										183.249	-15.6985		192.343	-293.779		191.032	-666.228		192.586	-1073.62
										183.406	-48.2464		192.798	-294.647		191.13	-676.229		193.428	-1064.54
										184.149	-23.2837		192.894	-304.679		192.137	-662.946		193.876	-1065.58
										184.809	-6.33071		193.676	-297.153		191.666	-687.499		194.482	-1062.55
										184.951	-40.4593		194.138	-297.824		192.551	-677.349		194.978	-1062.36
										185.769	-7.95156		194.725	-295.298		193.408	-667.901		195.712	-1056.06
										185.996	-33.675		195.583	-285.846		193.626	-674.83		195.979	-1061.72
										186.528	-29.3591		196.218	-282.083		194.195	-672.761		196.465	-1061.8
										187.256	-5.7242		196.429	-289.188		194.811	-669.477		196.974	-1061.25
										187.381	-41.5376		196.889	-289.903		195.094	-674.732		197.664	-1056.1
										188.158	-13.1002		197.465	-287.656		195.586	-674.645		198.203	-1054.78
										188.44	-33.4459		198.006	-286.32		196.275	-669.512		197.989	-1072.79
										188.873	-38.7689		198.75	-279.747		196.888	-666.309		199.083	-1057.25
										189.478	-27.2914		198.915	-288.033		197.444	-664.558		198.984	-1072.3
										189.896	-34.2924		199.457	-286.649		197.79	-668.212		199.873	-1062.05
										190.389	-33.8438		200.13	-281.93		198.209	-669.988		200.673	-1054.05
										190.962	-25.3941		200.533	-284.114		199.139	-658.681		200.88	-1061.28
										191.287	-41.5477		200.89	-287.485		199.07	-672.959		201.351	-1061.71
										191.973	-22.1511		201.885	-274.507		200.027	-660.944		201.977	-1058.17
										192.379	-30.1057		201.643	-293.216		200.247	-667.832		202.205	-1064.85
										192.983	-18.7452		202.061	-294.99		200.602	-671.224		202.813	-1061.78
										193.232	-42.3182		203.034	-282.571		201.584	-658.589		203.122	-1066.36
										193.797	-34.7403		203.214	-290.467		202.149	-656.619		203.925	-1058.31
										194.402	-23.2537		203.69	-290.784		202.347	-664.042		204.029	-1068.14
										194.778	-34.4011		204.303	-287.59		202.18	-680.843		204.349	-1072.46
										195.278	-33.2005		204.647	-291.295		203.25	-665.94		205.373	-1058.73
										195.66	-43.5449		205.024	-294.147		203.945	-660.638		205.702	-1062.81
										196.254	-33.2139		205.353	-298.219		204.287	-664.399		206.02	-1067.18
										196.792	-28.2435		206.176	-289.656		205.107	-655.879		206.737	-1061.33
										197.183	-37.8427		206.555	-292.444		205.153	-667.208		206.717	-1074.35
										197.837	-21.5388		207.121	-290.437		205.456	-671.957		207.922	-1055.98
										198.392	-15.0303		207.863	-283.957		205.749	-676.972		208.2	-1061.35
										198.688	-33.9064		208.839	-271.434		206.661	-666.115		208.383	-1069.19
										199.255	-26.1036		208.572	-290.814		207.031	-669.131		209.056	-1064.45
										199.553	-44.9226		209.223	-286.637		207.437	-671.26		209.787	-1058.21
										200.101	-39.0111		209.07	-303.071		207.979	-669.862		210.335	-1056.7
										200.644	-33.6521		210.232	-285.797		208.111	-679.01		211.167	-1047.89
										201.153	-31.6022		210.499	-291.457		208.899	-671.341		210.584	-1075.34
										201.896	-6.51781		211.368	-281.723		209.471	-669.189		211.217	-1071.64
										201.977	-46.4949		211.472	-291.545		209.796	-673.343		212.05	-1062.8
										202.769	-16.6456		211.73	-297.466		210.045	-679.513		212.395	-1066.48
										203.161	-26.1083		212.348	-294.125		211.528	-654.003		212.834	-1067.74
										203.433	-47.5085		212.904	-292.415		212.25	-648.02		213.524	-1062.55
										204.005	-39.3145		213.426	-291.535		212.095	-664.475		214.67	-1045.7
										204.766	-12.4657		213.299	-307.317		212.037	-678.496		214.331	-1066.9
										204.914	-45.8244		214.795	-281.482		212.522	-678.582		214.752	-1068.62
										205.744	-12.2688		214.73	-295.655		213.166	-674.585		215.497	-1062.04
										205.962	-38.8558		215.554	-287.06		214.139	-662.174		215.682	-1069.83
										206.552	-28.8408		215.933	-289.875		214.433	-667.147		216.473	-1062.08
										206.956	-37.1388		216.115	-297.696		214.665	-673.708		217.02	-1060.56
										207.408	-40.6998		216.727	-294.546		215.453	-666.027		217.501	-1060.73
										208.18	-12.8395		216.934	-301.734		215.855	-668.235		218.224	-1054.73
										208.367	-42.3409		218.112	-284.08		216.291	-669.581		218.637	-1056.67
										208.935	-34.5543		218.454	-287.81		216.332	-681.038		219.239	-1053.75
										209.6	-17.2074		219.014	-285.972		216.938	-678.023		219.208	-1067.05
										210.049	-21.0809		219.511	-285.757		217.408	-678.492		219.629	-1068.78
										210.296	-44.7935		220.324	-277.437		218.26	-669.158		220.866	-1049.6
										210.985	-25.0203		220.049	-296.991		218.624	-672.347		220.8	-1063.79
										211.445	-27.7275		220.468	-298.746		219.08	-673.166		221.064	-1069.53
										211.665	-54.174		220.883	-300.636		219.569	-673.157		221.622	-1067.74
										212.435	-26.5032		221.287	-302.804		220.101	-672.051		222.305	-1062.75
										213.002	-18.7228		222.002	-296.995		220.828	-665.936		223.13	-1054.11
										213.31	-36.4801		222.998	-283.959		221.309	-666.112		223.359	-1060.77
										213.818	-34.5545		223.418	-285.728		221.286	-679.216		223.727	-1063.86
										214.226	-42.4876		223.712	-290.692		222.183	-668.749		223.903	-1071.86
										214.919	-22.2149		223.844	-299.824		222.566	-671.44		224.308	-1073.99
										215.553	-7.85976		224.606	-292.837		222.911	-675.098		225.219	-1063.14
										215.831	-28.6396		225.153	-291.31		223.313	-677.314		225.776	-1061.38
										216.205	-39.7807		225.55	-293.659		224.387	-662.294		226.063	-1066.57
										216.967	-12.9858		226.011	-294.353		224.704	-666.705		226.186	-1075.9
										217.114	-46.4895		226.474	-295.013		225.17	-667.267		227.351	-1058.55
										217.986	-8.7361		226.88	-297.1		225.41	-673.609		227.627	-1064.01
										218.196	-36.071		227.16	-302.433		225.636	-680.344		228.565	-1052.46
										218.844	-20.3725		228.273	-286.443		226.609	-667.924		228.848	-1057.74
										219.421	-11.7334		229.032	-279.487		227.351	-661.406		228.801	-1071.46
										219.675	-34.7691		228.861	-296.388		227.326	-674.583		229.492	-1066.26
										220.285	-22.8672		229.634	-289.085		227.759	-676.003		230.049	-1064.5
										220.822	-17.9056		229.857	-295.88		228.256	-675.762		230.405	-1067.89
										221.089	-39.7326		230.628	-288.63		228.893	-671.956		231.56	-1050.83
										221.784	-19.3705		231.269	-284.734		228.871	-685.019		231.302	-1069.93
										222.039	-42.2884		231.22	-298.487		229.918	-670.716		231.913	-1066.78
										222.966	0.75304		231.904	-293.473		230.45	-669.596		232.655	-1060.26
										223.262	-18.0469		232.475	-291.371		231.089	-665.724		233.288	-1056.56
										223.302	-62.2301		233.312	-282.417		231.628	-664.433		233.801	-1055.93
										224.245	-17.3954		233.164	-298.741		231.713	-674.749		234.253	-1056.85
										224.757	-15.1712		234.014	-289.455		232.274	-672.908		234.05	-1074.58
										225.311	-8.62588		234.246	-296.028		233.096	-664.343		235.126	-1059.53
										225.619	-26.3602		234.952	-290.448		233.406	-668.926		235.697	-1057.4
										225.971	-39.833		235.845	-280.079		233.389	-681.843		236.144	-1058.43
										226.719	-14.2068		235.57	-299.634		234.505	-665.766		236.662	-1057.7
										227.08	-26.71		236.299	-293.469		235.181	-660.952		236.701	-1069.22
										227.258	-57.2743		236.933	-289.74		235.151	-674.249		237.143	-1070.39
										228.137	-18.7632		237.362	-291.238		235.876	-668.185		237.577	-1071.78
										228.273	-53.5268		237.997	-287.494		235.995	-677.624		238.465	-1061.52
										229.172	-13.075		238.368	-290.494		236.816	-669.127		239.011	-1060.06
										229.345	-44.1299		239.117	-283.825		237.027	-676.205		239.437	-1061.67
										230.381	9.80534		239.683	-281.806		237.523	-676.028		240.478	-1047.49
										230.324	-43.864		240.051	-284.917		238.374	-666.704		240.181	-1067.63
										230.971	-28.2234		240.483	-286.346		238.774	-668.989		241.01	-1058.87
										231.726	-1.95116		241.2	-280.485		239.045	-674.555		240.836	-1075.82
										232.037	-19.4362		241.287	-290.759		239.822	-667.15		241.88	-1061.6
										232.434	-28.384		241.468	-298.615		239.82	-679.703		242.16	-1066.95
										233.041	-16.6713		242.674	-280.232		241.477	-649.777		243.216	-1052.4
										233.354	-33.9241		242.526	-296.534		241.551	-660.366		243.403	-1060.11
										234.263	7.3727		243.144	-293.217		242.094	-658.967		243.787	-1062.8
										234.447	-22.4924		243.482	-297.065		242.42	-663.148		244.466	-1057.89
										234.96	-20.0473		244.09	-294.011		242.929	-662.606		244.64	-1065.96
										235.502	-14.7884		244.221	-303.174		243.226	-667.513		245.717	-1050.87
										235.962	-17.556		244.956	-296.853		243.517	-672.569		245.345	-1072.92
										236.47	-15.5918		245.755	-288.869		243.99	-672.973		246.54	-1054.79
										236.709	-40.0929		245.73	-302.005		244.038	-684.239		246.898	-1058.12
										237.5	-10.2834		246.422	-296.805		244.675	-680.411		247.093	-1065.65
										237.775	-31.3562		247.046	-293.35		245.485	-672.191		247.96	-1055.94
										238.293	-28.5044		247.613	-291.301		246.123	-668.329		247.874	-1070.66
										238.845	-22.0852		248.507	-280.916		246.374	-674.411		248.605	-1064.42
										239.375	-17.9508		248.63	-290.271		246.933	-672.61		249.257	-1060.23
										239.793	-24.8398		248.833	-297.579		247.432	-672.326		249.621	-1063.43
										240.572	3.61186		249.792	-285.511		247.932	-672.022		250.54	-1052.39
										240.661	-35.614		250.43	-281.687		248.553	-668.646		250.487	-1066.25
										241.315	-19.3751		250.728	-286.551		249.044	-668.556		250.998	-1065.66
										241.929	-6.93383		251.378	-282.39		249.575	-667.469		251.913	-1054.74
										242.122	-35.8713		251.459	-292.833		249.462	-682.856		252.13	-1061.69
										242.854	-11.9997		252.089	-289.221		250.336	-672.977		252.803	-1056.97
										243.267	-19.4441		252.64	-287.606		251.086	-666.277		253.39	-1054.42
										243.759	-19.0824		253.059	-289.379		251.327	-672.626		253.316	-1068.83
										244.08	-35.5487		253.574	-288.699		251.919	-669.955		254.324	-1055.51
										244.625	-29.8141		253.913	-292.507		252.13	-677.08		254.532	-1062.69
										245.086	-32.5605		254.559	-288.488		252.947	-668.618		254.652	-1072.14
										245.772	-13.0797		255.379	-279.974		253.593	-664.601		255.627	-1059.63
										245.755	-62.8245		255.69	-284.517		253.702	-674.313		256.264	-1055.83
										246.853	-2.83356		256.514	-275.915		254.497	-666.459		256.542	-1061.22
										247.006	-35.8329		256.556	-287.348		254.702	-673.708		256.732	-1068.87
										247.453	-39.8114		257.227	-282.659		255.118	-675.566		257.332	-1066.02
										248.101	-24.133		258.069	-273.622		255.417	-680.408		258.064	-1059.75
										248.457	-37.1343		257.465	-301.605		256.471	-665.927		258.67	-1056.75
										249.369	4.57108		258.25	-293.999		256.693	-672.73		259.77	-1041.06
										249.573	-23.4659		258.997	-287.355		256.981	-677.87		259.538	-1059.52
										250.012	-28.2754		259.168	-295.487		258.027	-663.588		259.781	-1065.8
										250.636	-14.9005		259.911	-288.954		258.368	-667.349		260.331	-1064.22
										251.1	-17.2459		260.398	-288.993		258.407	-678.867		261.149	-1055.77
										251.445	-31.3761		260.754	-292.369		259.074	-674.27		261.271	-1065.15
										252.191	-6.08521		260.833	-302.883		259.291	-681.232		261.62	-1068.72
										252.43	-30.5916		261.425	-300.226		259.933	-677.28		263.069	-1044.11
										253.306	7.62879		262.531	-284.375		260.969	-663.259		262.611	-1068.37
										253.414	-29.8426		262.793	-290.157		260.994	-675.132		263.512	-1057.79
										254.15	-5.36853		263.377	-287.712		261.746	-668.379		263.605	-1067.92
										254.194	-49.1043		264.013	-283.928		262.559	-660.045		264.685	-1052.73
										255.05	-13.0196		264.153	-292.863		262.439	-675.63		264.555	-1068.58
										255.502	-16.5857		264.493	-296.651		262.927	-675.631		265.556	-1055.46
										255.759	-39.2974		264.92	-298.218		263.378	-676.58		266.059	-1055.05
										256.545	-9.93172		265.528	-295.147		264.006	-673.026		266.159	-1065.03
										256.693	-43.5175		266.462	-283.72		264.661	-668.717		266.644	-1065.09
										257.289	-32.8629		266.602	-292.638		264.714	-679.876		267.212	-1063.06
										257.856	-25.1135		267.309	-287.051		265.362	-675.805		267.798	-1060.54
										258.148	-44.4929		267.798	-287.015		266.036	-671.046		268.139	-1064.34
										258.84	-24.3481		268.399	-284.147		266.326	-676.126		268.909	-1057.11
										259.494	-8.10449		268.923	-283.221		266.676	-679.659		269.741	-1048.29
										259.469	-58.5396		269.11	-290.957		267.555	-669.665		269.649	-1063.15
										260.411	-13.896		270.145	-276.934		268.266	-663.945		270.239	-1060.53
										260.474	-55.749		270.575	-278.431		268.495	-670.578		270.119	-1076.14
										261.116	-40.6558		270.875	-283.252		269.382	-660.37		271.189	-1061.23
										261.878	-13.5957		271.483	-280.194		269.532	-669.028		271.349	-1069.64
										262.26	-24.1414		271.581	-290.189		270.041	-668.482		271.862	-1069
										262.809	-18.1357		272.118	-288.93		269.774	-687.849		272.017	-1077.53
										263.118	-35.8124		273.19	-273.977		271.21	-663.569		273.071	-1063.05
										263.778	-18.8845		273.224	-285.598		271.255	-674.922		273.635	-1061.12
										264.125	-32.8849		273.601	-288.459		271.846	-672.289		273.977	-1064.86
										264.724	-21.8845		273.728	-297.707		272.181	-676.218		274.491	-1064.19
										265.358	-7.5589		274.638	-286.92		273.394	-657.629		274.953	-1064.86
										265.645	-27.4272		275.52	-276.815		273.492	-667.652		275.793	-1055.86
										266.148	-25.9578		275.517	-289.41		273.739	-673.813		276.689	-1045.42
										266.758	-13.9512		276.047	-288.325		274.175	-675.171		276.445	-1064.17
										267.084	-29.9201		276.257	-295.484		274.836	-670.744		277.088	-1060.2
										267.805	-6.9844		276.989	-289.231		275.337	-670.411		277.833	-1053.63
										268.106	-25.4194		277.373	-291.898		275.738	-672.631		278.274	-1054.83
										268.631	-21.8824		278.057	-286.873		276.264	-671.687		278.185	-1069.64
										269.022	-31.4317		278.362	-291.568		276.46	-679.148		278.836	-1065.45
										269.422	-40.135		279.235	-281.7		277.427	-666.9		279.359	-1064.57
										270.006	-30.6052		279.699	-282.328		278.07	-662.933		280.301	-1052.93
										270.679	-12.4753		280.073	-285.275		278.158	-673.177		280.73	-1054.47
										271.09	-20.0156		280.576	-284.885		278.785	-669.636		281.066	-1058.35
										271.605	-17.4243		281.125	-283.336		279.615	-660.857		281.479	-1060.29
										271.947	-31.8836		281.271	-292.113		279.726	-670.523		282.015	-1059.06
										272.383	-36.8526		281.621	-295.637		280.268	-669.185		282.281	-1064.75
										272.952	-28.9923		282.233	-292.464		280.537	-674.778		282.983	-1059.28
										273.458	-27.248		282.878	-288.469		281.343	-666.616		283.481	-1059.03
										274	-21.8944		283.253	-291.335		281.054	-686.549		283.914	-1060.45
										274.522	-18.5786		283.789	-290.14		282.265	-668.045		284.465	-1058.84
										274.982	-21.4013		284.562	-282.828		282.641	-670.901		284.787	-1063.1
										275.474	-20.9835		285.25	-277.73		283.103	-671.573		285.041	-1069.11
										275.796	-37.384		285.626	-280.58		283.765	-667.127		285.639	-1066.28
										276.301	-35.6826		285.745	-290.072		283.804	-678.65		286.313	-1061.53
										276.836	-31.1873		286.104	-293.373		284.682	-668.645		286.581	-1067.16
										277.3	-33.5254		286.944	-284.357		285.142	-669.365		287.466	-1056.98
										278.061	-6.60541		287.259	-288.806		285.094	-683.123		288.092	-1053.47
										278.325	-28.7211		287.605	-292.429		286.459	-660.639		287.67	-1076.8
										278.836	-26.4833		288.035	-293.947		286.351	-675.918		288.594	-1065.63
										279.388	-20.2161		288.847	-285.636		286.967	-672.649		289.493	-1055.08
										279.597	-47.7139		289.523	-280.814		287.527	-670.816		289.891	-1057.41
										280.465	-10.3594		289.976	-281.722		287.888	-674.084		290.017	-1066.68
										280.452	-59.6069		290.316	-285.533		288.597	-668.423		290.87	-1057.34
										281.005	-53.205		290.542	-292.228		288.955	-671.759		290.992	-1066.72
										281.83	-20.1604		291.403	-282.682		289.508	-670.091		291.861	-1056.98
										282.16	-35.7508		291.872	-283.197		289.714	-677.339		292.121	-1062.81
										282.658	-34.8409		292.411	-281.868		290.763	-662.962		292.516	-1065.21
										283.236	-25.8764		293.039	-278.301		291.223	-663.676		293.563	-1050.89
										283.483	-49.6619		293.197	-286.765		291.509	-668.864		293.482	-1065.48
										283.962	-50.5867		293.291	-296.85		292.225	-663.04		293.83	-1069.08
										284.572	-38.5434		294.235	-285.194		292.377	-671.662		294.518	-1063.95
										285.08	-36.6604		294.497	-290.986		292.759	-674.359		295.127	-1060.87
										285.663	-27.3163		294.196	-311.183		292.772	-686.534		296.04	-1049.97
										286.022	-39.9743		295.674	-285.844		293.962	-668.563		296.159	-1059.43
										286.892	-2.40162		295.874	-293.212		294.71	-661.91		296.917	-1052.54
										286.931	-46.6317		296.541	-288.655		295.318	-658.852		297.066	-1061.21
										287.529	-35.8468		297.135	-285.937		295.463	-667.633		297.321	-1067.18
										288.213	-16.6561		297.77	-282.193		295.712	-673.775		297.844	-1066.32
										288.575	-28.9982		298.446	-277.377		296.227	-673.066		298.266	-1067.99
										289.029	-32.4089		298.973	-276.362		296.949	-667.08		298.939	-1063.27
										289.685	-15.8669		299.128	-284.921		297.558	-663.983		299.12	-1071.12
										290.048	-28.1853		299.398	-290.501		298.24	-659.031		300.173	-1056.66
										290.48	-33.7259		299.821	-292.174		298.594	-662.465		300.683	-1056.1
										290.98	-32.499		301.033	-273.628		298.553	-676.019		301.166	-1056.23
										291.359	-43.3216		300.872	-290.267		299.564	-662.625		301.16	-1068.91
										291.824	-45.6201		301.634	-283.243		299.153	-685.663		302.021	-1059.35
										292.614	-15.9494		302.32	-278.177		300.255	-669.932		302.767	-1052.75
										293.08	-18.1486		302.609	-283.281		301.041	-662.319		303.208	-1053.97
										293.369	-37.6909		302.603	-295.95		301.176	-671.368		303.354	-1062.73
										294.093	-14.4757		303.478	-286.051		301.261	-681.698		304.03	-1057.92
										294.22	-50.0052		303.684	-293.255		302.138	-671.733		304.608	-1055.59
										294.856	-35.4901		304.201	-292.535		302.659	-670.891		304.506	-1070.75
										295.631	-7.39329		304.828	-288.999		303.185	-669.93		305.336	-1061.98
										295.79	-39.6678		305.095	-294.648		303.148	-683.406		305.733	-1064.31
										296.258	-41.5752		305.725	-291.014		304.184	-669.363		306.263	-1063.25
										297.08	-8.83091		306.539	-282.666		304.565	-672.113		307.265	-1050.08
										297.298	-35.4276		306.787	-288.818		304.962	-674.432		307.63	-1053.25
										297.976	-16.7115		307.412	-285.305		305.648	-669.383		308.115	-1053.31
										298.345	-28.4693		307.534	-294.692		305.712	-680.247		308.514	-1055.62
										298.829	-28.7808		307.828	-299.676		306.851	-663.571		308.808	-1060.58
										299.238	-36.7124		308.544	-293.852		306.958	-673.352		309.295	-1060.61
										299.922	-17.4574		310.395	-258.92		308.054	-657.759		309.458	-1068.94
										300.547	-4.00279		310.023	-280.979		307.908	-674.012		310.324	-1059.27
										300.697	-37.243		310.02	-293.55		308.46	-672.38		310.757	-1060.69
										301.253	-30.5003		310.847	-284.868		308.988	-671.338		310.852	-1070.74
										301.801	-24.7284		311.654	-276.699		309.401	-673.284		311.611	-1063.83
										302.348	-18.8843		312.064	-278.688		310.261	-663.763		312.009	-1066.14
										302.748	-27.7006		312.155	-288.884		310.526	-669.489		313.127	-1050
										303.305	-20.8483		312.869	-283.097		310.878	-672.949		313.654	-1049
										303.639	-36.0061		313.457	-280.554		311.669	-665.226		313.476	-1066.06
										304.289	-20.0434		314.176	-274.62		312.073	-667.386		314.253	-1058.67
										304.742	-23.5389		314.404	-281.28		312.966	-656.997		314.65	-1061.01
										305.059	-40.3385		314.399	-293.934		312.797	-673.833		314.93	-1066.34
										305.659	-29.4471		315.158	-287.005		313.544	-667.201		315.751	-1057.82
										306.095	-34.4856		315.798	-283.121		313.99	-668.291		316.434	-1052.83
										306.57	-35.84		316.01	-290.202		314.465	-668.634		316.28	-1069.27
										307.016	-39.9645		316.61	-287.33		315.244	-661.18		317.102	-1060.71
										307.456	-44.755		317.234	-283.855		315.488	-667.44		317.582	-1060.92
										307.945	-44.6424		317.474	-290.209		315.93	-668.619		318.379	-1053.03
										308.547	-33.3607		318.064	-287.595		316.055	-677.912		318.55	-1061.14
										309.049	-32.0816		318.363	-292.449		316.569	-677.253		319.292	-1054.65
										309.707	-15.4095		319.167	-284.36		317.046	-677.57		319.418	-1063.93
										310.014	-33.1697		319.924	-277.466		318.141	-662.017		319.779	-1067.19
										310.546	-28.8088		319.913	-290.258		318.344	-669.294		320.55	-1059.94
										311.043	-27.9831		320.558	-286.238		318.856	-668.685		320.546	-1072.55
										311.523	-28.7939		321.164	-283.229		318.92	-679.573		321.486	-1060.98
										311.942	-35.6834		321.723	-281.415		319.736	-671.181		321.824	-1064.83
										312.366	-41.9413		321.849	-290.706		320.214	-671.421		322.46	-1061.04
										313.035	-24.1369		322.33	-290.88		320.719	-671.008		322.769	-1065.64
										313.318	-44.4113		323.038	-285.229		321.077	-674.341		323.489	-1059.71
										313.813	-43.6967		323.547	-284.728		322.323	-654.915		324.104	-1056.43
										314.484	-25.7477		324.075	-283.679		322.089	-673.441		324.445	-1060.2
										314.718	-50.7689		324.384	-288.285		323.05	-661.311		324.559	-1069.8
										315.3	-41.4627		325.134	-281.59		323.075	-673.203		325.736	-1052.16
										315.881	-32.3793		325.568	-282.986		323.897	-664.642		325.577	-1068.75
										316.189	-50.1068		325.925	-286.316		323.889	-677.355		326.088	-1068.17
										316.947	-23.5509		326.594	-281.692		324.65	-670.361		326.574	-1068.2
										317.269	-40.0046		326.514	-296.241		324.855	-677.636		327.78	-1049.81
										318.031	-12.9632		327.165	-292.102		325.351	-677.406		327.508	-1069.31
										318.267	-37.8002		328.081	-281.116		326.013	-672.956		328.585	-1054.22
										318.903	-23.2455		328.552	-281.567		326.912	-662.439		328.638	-1065.36
										319.227	-39.4228		328.749	-289.025		327.129	-669.369		329.189	-1063.75
										319.953	-16.0614		329.79	-274.842		327.82	-664.176		329.892	-1058.24
										320.162	-43.5318		330.149	-278.184		328.427	-661.144		330.406	-1057.59
										320.554	-52.9551		330.434	-283.369		328.418	-673.882		331.061	-1053.31
										321.245	-32.9976		330.773	-287.222		328.81	-676.362		331.257	-1060.81
										321.773	-29.1326		331.183	-289.209		328.873	-687.262		332.06	-1052.76
										322.351	-20.3197		332.175	-276.289		330.384	-661.043		332.499	-1054.01
										322.568	-46.9238		331.985	-293.683		330.749	-664.199		332.386	-1069.4
										323.395	-13.5921		332.922	-282.188		330.996	-670.374		332.999	-1066.21
										323.418	-59.4215		333.638	-276.354		331.603	-667.329		333.259	-1072.05
										324.282	-22.5051		333.295	-297.646		332.341	-660.934		334.414	-1054.96
										324.561	-43.035		334.744	-273.019		332.56	-667.825		334.708	-1059.96
										325.088	-39.1275		334.834	-283.203		333.147	-665.287		334.783	-1070.55
										325.647	-32.2118		334.864	-294.968		333.919	-658.049		335.698	-1059.61
										325.916	-53.7412		335.406	-293.591		333.89	-671.263		336.23	-1058.48
										326.761	-18.7126		335.682	-299.025		334.426	-670.044		336.949	-1052.56
										327.174	-26.0827		336.412	-292.829		335.03	-667.098		337.61	-1048.13
										327.78	-14.3837		337.158	-286.226		335.401	-670.103		337.748	-1057.11
										328.071	-33.7934		337.94	-278.709		335.869	-670.617		337.734	-1069.98
										328.666	-23.4035		338.01	-289.389		336.616	-663.973		338.546	-1061.67
										328.906	-47.797		338.72	-283.735		336.583	-677.341		339.103	-1059.92
										329.679	-19.8203		339.137	-285.54		337.398	-668.948		339.901	-1051.97
										329.632	-72.3946		339.587	-286.545		337.702	-673.671		340.234	-1055.95
										330.468	-38.203		340.476	-276.251		338.145	-674.843		341.377	-1039.17
										330.99	-34.9485		340.892	-278.123		338.614	-675.313		341.147	-1057.57
										331.429	-39.7378		340.779	-293.511		339.232	-672.009		341.283	-1066.62
										332.038	-27.8081		341.376	-290.713		340.324	-656.541		341.861	-1064.3
										332.34	-46.1612		341.852	-291.042		340.023	-676.758		342.473	-1061.12
										332.956	-33.5931		342.475	-287.597		340.753	-670.551		342.879	-1063.25
										333.309	-46.8993		343.478	-274.4		341.171	-672.371		343.805	-1052.02
										333.834	-43.2681		344.015	-273.156		341.631	-673.073		343.669	-1068
										334.493	-26.471		343.909	-288.391		342.376	-666.51		344.624	-1056.05
										335.001	-24.5511		345.066	-271.231		342.924	-664.953		344.967	-1059.76
										335.552	-18.3899		344.861	-289.005		342.924	-677.503		345.446	-1060.03
										335.884	-33.74		345.104	-295.274		343.398	-677.843		346.092	-1055.96
										335.991	-71.1412		345.823	-289.369		343.687	-682.972		346.528	-1057.32
										337.021	-17.8772		346.523	-283.942		344.784	-667.348		347.016	-1057.3
										337.358	-32.7495		347.218	-278.649		345.404	-663.988		347.769	-1050.51
										337.717	-45.5275		347.229	-290.874		345.611	-671.178		348.054	-1055.73
										338.486	-17.8956		347.541	-295.382		346.177	-669.195		348.694	-1051.84
										339.101	-5.35124		348.407	-285.716		346.893	-663.36		348.71	-1063.95
										339.119	-51.6148		349.136	-279.528		346.92	-675.16		349.311	-1061.05
										339.605	-51.9446		349.288	-288.149		347.612	-669.94		349.586	-1066.53
										340.273	-34.1615		349.474	-295.91		348.129	-669.195		350.545	-1054.44
										340.801	-30.2208		350.442	-283.585		348.925	-661.31		351.194	-1050.33
										341.183	-40.717		351.042	-280.741		349.353	-662.876		351.124	-1064.64
										341.719	-35.9664		351.146	-290.575		349.557	-670.135		351.571	-1065.7
										342.105	-46.0525		352.386	-271.322		350.231	-665.373		352.354	-1058.13
										342.552	-50.1902		352.259	-287.089		350.325	-675.477		352.788	-1059.54
										343.34	-20.6244		352.673	-288.962		351.104	-668.024		353.621	-1050.69
										343.215	-80.907		353.324	-284.816		351.717	-664.817		353.885	-1056.44
										344.202	-31.8253		353.573	-290.95		351.882	-673.119		354.616	-1050.22
										344.653	-35.5366		354.808	-271.815		352.306	-674.768		354.921	-1054.92
										345.14	-35.5794		354.703	-287		352.819	-674.134		355.427	-1054.45
										345.704	-28.2147		355.109	-289.118		353.656	-665.173		355.73	-1059.2
										346.402	-7.50712		355.827	-283.24		354.257	-662.314		356.424	-1053.92
										346.278	-67.7973		355.991	-291.516		354.55	-667.295		356.19	-1072.43
										347.164	-28.6702		356.908	-280.553		354.596	-678.623		357.126	-1060.94
										347.69	-24.8577		357.136	-287.208		355.505	-667.854		357.254	-1070.19
										347.968	-45.6474		357.407	-292.774		355.793	-672.992		358.26	-1056.9
										348.538	-37.5552		358.298	-282.453		356.39	-670.174		358.543	-1062.17
										348.945	-45.5159		358.502	-289.735		357.123	-663.917		358.893	-1065.7
										349.566	-32.3562		358.998	-289.538		357.684	-662.064		359.809	-1054.76
										349.994	-38.3977		359.887	-279.266		357.73	-673.377		360.022	-1061.81
										350.441	-42.3922		359.447	-303.053		358.339	-670.276		360.402	-1064.58
										350.888	-46.4999		360.236	-295.351		358.745	-672.397		360.953	-1062.96
										351.464	-37.9741		361.195	-283.265		359.344	-669.554		361.798	-1053.81
										351.99	-34.1364		361.831	-279.48		360.221	-659.594		362.002	-1061.11
										352.521	-29.8957		362.202	-282.5		360.581	-662.863		362.672	-1056.44
										353.059	-25.0882		363.113	-271.638		360.737	-671.39		362.912	-1062.8
										353.405	-38.9823		363.251	-280.634		361.126	-673.935		363.328	-1064.65
										353.797	-48.5377		363.196	-294.546		362.083	-661.921		363.884	-1062.92
										354.18	-58.7473		363.91	-288.753		362.16	-672.442		364.672	-1055.23
										354.832	-42.6648		364.527	-285.474		362.734	-670.26		364.791	-1064.69
										355.51	-24.0962		365.33	-277.392		362.662	-684.606		365.47	-1059.81
										355.874	-36.2492		365.645	-281.85		364.184	-658.125		366.147	-1054.98
										356.213	-50.8756		366.334	-276.687		364.174	-670.883		366.361	-1062
										356.921	-29.3466		367.014	-271.763		364.87	-665.564		367.008	-1057.92
										357.244	-45.615		367.041	-283.615		365.393	-664.675		367.567	-1056.12
										357.87	-32.0073		367.518	-283.88		365.483	-674.873		367.687	-1065.54
										358.153	-52.1913		368.308	-276.129		366.183	-669.436		368.449	-1058.52
										358.754	-41.0785		368.712	-278.291		366.757	-667.257		368.992	-1057.12
										359.344	-31.0817		368.787	-288.893		366.709	-681.001		369.655	-1052.64
										359.967	-17.8412		369.624	-279.946		367.952	-661.657		369.941	-1057.83
										360.268	-36.2167		369.802	-287.897		367.97	-673.686		370.539	-1055.03
										360.781	-33.7087		370.595	-280.087		368.336	-676.832		370.436	-1070.17
										361.269	-33.8373		371.403	-271.889		369.468	-660.336		371.534	-1054.55
										361.705	-39.0622		371.422	-283.935		369.508	-671.815		372.198	-1050.03
										362.003	-57.611		372.138	-278.084		370.2	-666.588		372.341	-1058.88
										362.61	-45.8886		371.938	-295.706		370.557	-669.955		373.45	-1042.99
										363.065	-49.2611		372.56	-292.272		370.666	-679.662		373.192	-1062.07
										363.589	-45.7456		373.39	-283.532		371.657	-666.772		373.79	-1059.28
										364.268	-26.9117		373.911	-282.696		372.136	-667.038		374.162	-1062.25
										364.52	-50.1102		373.842	-296.98		372.824	-661.895		374.678	-1061.56
										365.212	-30.1189		374.877	-282.957		373.152	-666.002		375.634	-1049.57
										365.484	-51.4843		375.143	-288.643		373.96	-657.819		375.439	-1067.06
										365.985	-50.2258		375.617	-289.012		374.375	-659.698		376.24	-1059.03
										366.538	-43.7281		376.666	-274.649		375.224	-650.438		377.021	-1051.54
										367.302	-16.6192		376.706	-286.122		375.075	-666.769		377.198	-1059.51
										367.579	-37.3971		377.047	-289.901		375.331	-672.734		377.876	-1054.65
										367.915	-52.4568		377.716	-285.257		376.644	-651.581		378.033	-1063.14
										368.388	-53.8473		377.822	-295.056		376.326	-672.25		378.608	-1060.93
										369.055	-36.2353		378.963	-278.323		377.185	-662.741		379.161	-1059.24
										369.684	-22.5117		378.945	-291.297		377.182	-675.306		379.657	-1059.04
										369.929	-46.3454		379.695	-284.579		377.898	-669.472		379.823	-1067.32
										370.496	-38.6479		380.142	-285.643		378.994	-653.91		380.783	-1055.22
										370.92	-44.9189		380.358	-292.609		378.899	-668.83		380.947	-1063.54
										371.413	-44.4871		381.181	-284.021		379.406	-668.363		381.82	-1053.68
										372.029	-31.8723		382.232	-269.63		379.326	-682.919		382.343	-1052.79
										372.509	-32.6428		382.312	-280.081		380.196	-673.132		382.501	-1061.24
										373.091	-23.3524		382.503	-287.694		380.925	-666.97		382.826	-1065.41
										373.533	-27.9542		382.578	-298.279		381.266	-670.743		383.405	-1063.08
										373.754	-54.2879		383.557	-285.695		381.572	-675.396		384.138	-1056.8
										374.47	-31.8483		384.006	-286.697		382.028	-676.243		384.689	-1055.2
										374.856	-41.9224		384.984	-274.168		382.985	-664.221		385.288	-1052.38
										375.624	-14.2997		385.18	-281.666		383.21	-670.979		385.519	-1058.97
										375.714	-53.5496		385.626	-282.72		384.319	-655.06		385.849	-1063.02
										376.312	-42.7995		386.05	-284.367		384.836	-654.341		387.015	-1045.64
										376.819	-40.9277		386.235	-292.148		384.66	-671.333		387.32	-1050.32
										377.318	-39.8242		387.03	-284.26		385.209	-669.792		387.808	-1050.35
										377.867	-33.8494		387.886	-274.847		385.936	-663.665		387.95	-1059.22
										378.47	-22.5689		387.684	-292.533		386.139	-670.965		388.255	-1063.89
										378.661	-51.7376		388.658	-280.078		386.637	-670.73		388.954	-1058.5
										379.274	-39.4258		388.757	-290.077		387.364	-664.597		389.345	-1061
										379.42	-73.233		389.356	-287.22		387.32	-678.261		389.964	-1057.64
										380.071	-57.167		390.063	-281.619		388.446	-661.887		390.385	-1059.36
										380.948	-19.0084		390.48	-283.43		388.502	-672.974		390.501	-1068.89
										381.311	-31.1957		390.678	-290.874		389.13	-669.398		391.301	-1060.9
										381.758	-35.2609		391.288	-287.761		389.248	-678.882		391.803	-1060.57
										382.104	-49.3219		391.753	-288.343		389.519	-684.456		392.302	-1060.29
										382.706	-38.1505		392.055	-293.103		390.428	-673.65		392.885	-1057.87
										383.147	-42.6645		393.165	-277.184		391.165	-667.276		392.823	-1071.94
										383.856	-20.9254		393.694	-276.144		391.399	-673.809		393.824	-1058.79
										384.248	-30.4405		393.84	-284.906		391.718	-678.131		394.395	-1056.69
										384.738	-30.2979		394.338	-284.652		392.245	-677.116		394.593	-1064.12
										385.111	-41.4934		395.451	-268.649		393.052	-668.964		395.139	-1062.62
										385.626	-38.9601		395.585	-277.72		393.317	-674.676		395.701	-1060.77
										386.023	-47.9478		395.675	-287.933		393.9	-672.255		395.804	-1070.61
										386.734	-26.0399		396.455	-280.448		394.275	-675.152		397.108	-1049.72
										387.176	-30.4977		396.887	-281.871		394.987	-669.434		396.912	-1067.24
										387.384	-58.0356		397.059	-289.978		395.485	-669.172		398.064	-1050.23
										388.091	-36.6305		397.961	-279.391		395.979	-669.02		398.324	-1056.08
										388.55	-39.5107		398.374	-281.318		395.844	-684.969		398.735	-1058.06
										389.198	-23.7553		399.066	-276.104		396.55	-679.391		399.028	-1063.05
										389.643	-27.911		399.441	-278.98		397.285	-673.082		399.522	-1062.92
										389.891	-51.6427		399.78	-282.825		398.057	-665.807		400.228	-1057.32
										390.623	-27.6261		400.525	-276.221		398.468	-667.791		401.1	-1047.5
										391.028	-35.8366		400.575	-287.446		398.673	-675.037		401.245	-1056.3
										391.346	-52.5406		401.263	-282.342		399.084	-677.011		401.737	-1056.19
										391.707	-65.0818		401.837	-280.144		399.942	-667.546		402.425	-1051.09
										392.305	-54.2917		401.648	-297.501		400.11	-675.754		402.902	-1051.35
										393.235	-10.7494		402.61	-285.359		400.546	-677.063		403.288	-1053.96
										393.439	-38.7857		402.774	-293.656		401.316	-669.871		403.733	-1055.07
										393.815	-49.7104		403.068	-298.618		402.032	-664.043		404.492	-1048.14
										394.686	-12.2036		404.155	-283.275		402.284	-670.057		404.625	-1057.23
										394.812	-47.7098		405.106	-271.447		403.044	-663.115		405.246	-1053.84
										395.501	-27.9532		405.041	-285.594		403.244	-670.487		405.418	-1061.94
										395.954	-31.4316		405.964	-274.467		403.852	-667.407		406.536	-1045.8
										396.362	-39.4021		406.108	-283.291		404.481	-663.817		406.402	-1061.75
										396.833	-40.9617		406.371	-289.063		404.888	-665.89		407.125	-1055.73
										397.246	-48.4245		407.543	-271.523		405.134	-672.101		407.268	-1064.6
										397.939	-28.3222		407.814	-277.088		405.41	-677.532		408.056	-1056.9
										398.492	-21.9229		408.095	-282.392		405.936	-676.563		408.326	-1062.47
										398.766	-42.9939		408.579	-282.497		406.542	-673.564		409.169	-1053.38
										399.149	-53.3471		408.608	-294.283		407.437	-663.139		409.722	-1051.72
										399.659	-51.2106		409.426	-285.832		408.052	-659.87		409.836	-1061.31
										400.35	-31.2503		410.15	-279.788		408.062	-672.145		410.067	-1067.92
										400.635	-51.0999		410.693	-278.373		408.183	-681.539		411.166	-1052.27
										401.103	-53.1406		411.154	-279.066		409.478	-660.865		411.84	-1047.51
										402.043	-8.77341		411.642	-279.064		409.62	-669.74		412.283	-1048.64
										402.193	-41.9861		412.269	-275.514		410.883	-649.891		412.605	-1052.9
										402.909	-19.5153		412.342	-286.161		410.74	-666.056		412.894	-1058.03
										403.159	-42.9903		412.955	-282.977		411.056	-670.47		413.365	-1058.46
										403.798	-28.2081		413.629	-278.189		411.604	-668.93		414.131	-1051.34
										404.117	-44.8072		413.836	-285.396		412.5	-658.478		414.297	-1059.58
										404.804	-25.2035		414.162	-289.57		412.442	-672.492		414.853	-1057.86
										405.153	-38.9191		414.882	-283.626		412.466	-684.354		415.954	-1042.14
										405.563	-46.5946		415.295	-285.552		413.804	-662.594		415.367	-1069.72
										405.966	-54.9983		415.831	-284.298		413.686	-678.134		416.003	-1065.91
										406.534	-47.186		416.684	-274.962		414.368	-673.149		416.798	-1058.05
										407.073	-42.1142		416.958	-280.443		415.092	-667.108		417.222	-1059.69
										407.709	-27.6253		417.416	-281.23		415.717	-663.606		417.95	-1053.54
										408.281	-19.3909		418.176	-274.259		416.098	-666.348		418.337	-1056.14
										408.47	-48.766		418.375	-281.68		416.363	-672.075		418.824	-1056.18
										409.066	-38.2474		419.009	-277.938		417.135	-664.798		419.168	-1059.85
										409.497	-43.871		419.041	-289.633		417.353	-671.729		419.407	-1066.23
										410.286	-14.2724		419.548	-289.153		418.028	-666.934		419.828	-1067.98
										410.41	-50.0277		420.36	-280.852		418.597	-664.873		421.103	-1047.82
										411.104	-29.8394		420.311	-294.621		418.991	-667.272		421.416	-1052.3
										411.395	-49.1932		421.267	-282.638		419.489	-667.007		421.423	-1064.62
										412.061	-31.7876		422.093	-273.953		419.881	-669.489		421.782	-1067.93
										412.424	-43.9083		422.69	-271.179		420.58	-664.09		422.336	-1066.26
										413.077	-27.7952		422.752	-282.107		420.891	-668.63		423.392	-1051.71
										413.343	-49.7		423.414	-277.644		421.208	-673.014		423.763	-1054.71
										413.858	-47.0542		423.679	-283.354		421.827	-669.66		424.163	-1056.95
										414.374	-44.1656		424.491	-275.077		422.486	-665.284		424.515	-1060.45
										414.903	-40.2585		424.848	-278.421		422.922	-666.636		425.16	-1056.42
										415.264	-52.7646		425.527	-273.517		423.294	-669.613		425.815	-1052.16
										415.956	-32.796		426.01	-273.657		423.339	-680.95		425.943	-1061.39
										416.423	-34.8469		425.992	-286.636		424.128	-673.248		426.684	-1054.89
										416.856	-40.2074		426.61	-283.308		424.974	-664.069		427.007	-1059.14
										417.314	-43.2562		426.825	-290.308		425.206	-670.618		427.577	-1057.03
										417.931	-30.5455		428.07	-270.899		426.058	-661.319		428.112	-1055.85
										418.48	-24.5615		428.149	-281.411		426.123	-672.16		428.402	-1060.91
										418.875	-33.6762		428.891	-274.897		427.053	-660.837		428.834	-1062.38
										419.491	-21.144		429.306	-276.762		427.205	-669.469		429.781	-1050.61
										419.649	-53.6266		429.884	-274.479		427.835	-665.826		430.46	-1045.73
										420.54	-14.0108		429.854	-287.758		428.035	-673.198		430.815	-1049.11
										420.771	-39.2725		430.265	-289.734		428.428	-675.632		430.753	-1063.22
										421.268	-38.4184		430.824	-287.901		429.184	-668.792		430.784	-1074.93
										421.895	-24.7314		431.295	-288.357		429.364	-676.673		431.798	-1061.48
										422.488	-14.3974		431.465	-296.509		429.632	-682.322		432.481	-1056.46
										422.756	-36.0594		432.238	-289.216		430.336	-676.78		432.545	-1067.35
										422.989	-61.1609		433.462	-270.36		430.859	-675.885		433.544	-1054.25
										423.815	-27.9132		434.072	-267.227		431.336	-676.182		433.846	-1059.04
										424.504	-8.1663		434.319	-273.417		432.107	-668.932		434.76	-1048.11
										424.68	-38.9453		435.104	-265.818		432.391	-674.172		434.742	-1061.09
										424.981	-57.3648		435.297	-273.352		433.044	-669.959		435.895	-1044.05
										425.734	-31.2244		435.179	-288.891		433.367	-674.151		435.576	-1064.74
										426.19	-34.3481		435.926	-282.261		433.722	-677.588		436.156	-1062.39
										426.944	-8.25691		436.102	-290.262		434.348	-674.058		436.649	-1062.25
										427.153	-35.7701		437.188	-274.951		434.877	-673.012		437.66	-1048.84
										427.802	-19.8612		437.415	-281.621		435.507	-669.355		437.548	-1064.22
										428.167	-32.0556		438.685	-261.591		435.686	-677.298		438.359	-1055.97
										428.517	-45.6401		438.355	-282.564		436.356	-672.626		439.127	-1048.78
										429.202	-26.2985		439.158	-274.494		437.264	-661.856		439.229	-1058.69
										429.552	-39.8182		439.327	-282.669		437.928	-657.366		439.409	-1066.58
										430.046	-39.2782		439.652	-286.855		437.84	-672.115		440.52	-1050.62
										430.394	-53.0819		439.862	-293.98		438.223	-674.814		440.761	-1056.97
										430.982	-43.2601		440.914	-279.519		438.949	-668.725		441.222	-1057.66
										431.825	-8.32848		441.579	-275.01		439.458	-668.185		441.931	-1052
										432.179	-21.5328		441.687	-284.738		440.156	-662.832		442.102	-1060.12
										432.471	-40.9208		442.41	-278.727		440.961	-654.7		442.726	-1056.64
										433.026	-34.2006		442.413	-291.159		440.953	-667.4		443.193	-1057.2
										433.535	-32.2373		443.209	-283.263		441.065	-677.038		443.537	-1060.86
										434.04	-30.4779		443.862	-279.061		441.441	-679.938		444.027	-1060.82
										434.624	-21.1283		444.431	-276.969		442.665	-661.076		444.665	-1056.98
										434.996	-32.5239		444.423	-289.679		442.62	-674.738		445.186	-1056.14
										435.515	-29.5132		445.265	-280.619		443.103	-674.871		445.65	-1056.77
										435.765	-52.964		445.768	-280.233		443.759	-670.563		446.02	-1059.78
										436.483	-30.3268		446.309	-278.897		444.271	-669.953		446.497	-1060.1
										437.029	-24.622		446.453	-287.712		444.498	-676.65		446.805	-1064.68
										437.506	-25.7113		447.005	-286.061		445.257	-669.711		447.96	-1047.6
										437.579	-66.6098		447.805	-278.082		445.555	-674.564		448.118	-1056.05
										438.194	-54.0803		448.114	-282.686		446.293	-668.185		448.752	-1052.33
										438.812	-41.3631		448.881	-275.528		446.982	-663.049		448.568	-1069.57
										439.291	-42.2146		449.384	-275.149		447.364	-665.753		449.263	-1064.27
										439.769	-43.2131		449.486	-285.03		447.989	-662.235		450.308	-1050
										440.239	-45.0262		450.097	-281.873		448.849	-652.716		450.465	-1058.47
										440.829	-34.9881		450.995	-271.394		448.609	-671.372		450.903	-1059.76
										441.303	-36.4661		451.292	-276.298		448.921	-675.879		451.522	-1056.42
										441.744	-41.0691		451.943	-272.113		449.788	-666.173		452.571	-1042.04
										442.346	-29.8025		451.908	-285.524		450.141	-669.635		452.067	-1067.45
										442.685	-44.4442		452.539	-281.862		450.74	-666.8		452.69	-1064.01
										443.302	-31.8907		452.54	-294.331		451.014	-672.277		453.181	-1063.94
										443.779	-32.9604		453.536	-281.327		451.444	-673.802		454.355	-1046.37
										444.137	-45.733		454.034	-281.094		451.732	-678.903		454.573	-1053.27
										444.719	-36.4751		454.64	-278.056		452.698	-666.669		454.718	-1062.09
										445.2	-37.1882		454.993	-281.522		453.417	-660.755		455.23	-1061.46
										445.707	-35.2238		455.155	-289.881		453.781	-663.939		456.032	-1053.43
										446.248	-30.1988		455.9	-283.305		454.298	-663.197		456.348	-1057.81
										446.537	-49.7874		456.647	-276.684		454.529	-669.796		456.572	-1064.61
										447.032	-49.0294		457.048	-278.895		454.942	-671.699		457.2	-1061.02
										447.648	-36.4222		457.536	-278.895		455.808	-662.021		458.078	-1051.03
										448.156	-34.5529		458.136	-276.06		456.016	-669.225		458.042	-1064.47
										448.593	-39.5622		458.721	-273.545		456.253	-675.645		458.831	-1056.73
										449.074	-40.2887		459.318	-270.765		457.199	-663.916		459.538	-1051.15
										449.545	-41.9336		459.347	-282.537		457.589	-666.413		459.666	-1060.37
										450.211	-24.4369		460.029	-277.554		457.402	-683.742		460.018	-1063.84
										450.659	-28.4625		460.346	-281.972		458.275	-673.865		460.985	-1051.59
										451.082	-34.7973		460.777	-283.432		458.741	-674.421		461.512	-1050.62
										451.538	-37.909		461.21	-284.844		459.515	-667.088		461.945	-1052.03
										451.857	-54.5503		461.052	-301.376		460.034	-666.323		462.215	-1057.61
										452.317	-57.4573		462.046	-288.426		460.578	-664.89		462.531	-1062.01
										453.081	-30.2303		463	-276.472		460.716	-673.853		463.412	-1051.93
										453.471	-39.9331		463.002	-288.945		460.959	-680.14		463.581	-1060.14
										453.908	-44.9571		463.683	-283.982		461.735	-672.744		464.062	-1060.32
										454.523	-32.5114		464.233	-282.43		461.543	-690.178		464.949	-1050.1
										454.808	-52.4097		464.973	-275.956		462.391	-680.972		465.045	-1060.13
										455.501	-32.3002		464.691	-295.704		463.437	-666.667		465.462	-1061.96
										456.078	-23.5281		465.758	-280.865		464.313	-656.73		466.296	-1053.1
										456.27	-52.7019		465.756	-293.418		464.652	-660.552		466.668	-1056.06
										456.916	-37.1098		466.501	-286.843		465.307	-656.28		467.02	-1059.57
										457.476	-30.0948		467.277	-279.472		465.434	-665.541		467.465	-1060.66
										458.015	-25.1849		467.668	-281.968		466.16	-659.437		468.216	-1053.95
										458.28	-47.0163		468.001	-285.935		466.534	-662.369		468.545	-1058.01
										459.044	-19.9124		468.866	-276.273		466.92	-664.977		468.951	-1060.11
										459.443	-28.6536		469.383	-275.522		467.276	-668.367		469.864	-1049.24
										459.733	-48.241		469.944	-273.694		467.733	-669.17		469.954	-1059.41
										460.528	-17.963		469.86	-288.337		468.466	-662.895		470.797	-1050.36
										460.798	-39.507		470.78	-277.257		468.955	-662.868		470.715	-1064.96
										461.275	-40.5274		470.587	-294.719		469.221	-668.576		471.577	-1055.37
										461.759	-40.9313		472.291	-263.57		469.753	-667.463		472.356	-1047.94
										462.155	-50.0221		471.994	-283.676		470.289	-666.222		472.911	-1046.2
										462.867	-27.994		472.728	-277.407		470.5	-673.312		472.91	-1058.74
										463.237	-39.6204		472.968	-283.76		470.891	-675.789		473.531	-1055.35
										463.582	-53.7127		473.728	-276.777		471.281	-678.336		474.091	-1053.49
										464.263	-34.6895		474.128	-279.039		472.142	-668.783		474.225	-1062.59
										464.542	-55.3321		474.772	-275.035		472.668	-667.801		474.777	-1060.94
										465.116	-46.8828		475.583	-266.772		473.39	-661.811		475.149	-1063.9
										465.755	-31.9951		475.682	-276.741		473.73	-665.606		475.863	-1058.14
										466.216	-34.6662		476.135	-277.634		474.025	-670.547		476.35	-1058.16
										466.534	-51.4319		476.497	-280.87		474.528	-670.174		477.096	-1051.55
										467.097	-44.0544		476.875	-283.693		474.782	-676.157		477.741	-1047.53
										467.612	-41.4307		477.583	-278.064		475.63	-666.963		477.877	-1056.56
										468.195	-32.082		477.907	-282.258		476.152	-666.08		478.135	-1062.46
										468.495	-50.6379		478.241	-286.229		476.688	-664.844		478.971	-1053.54
										468.979	-50.9928		478.909	-281.623		476.865	-672.828		479.242	-1059.08
										469.545	-43.3394		479.869	-269.531		477.998	-656.31		479.985	-1052.56
										469.874	-59.0613		479.915	-280.853		478.064	-667.117		479.842	-1068.73
										470.517	-43.8429		480.234	-285.197		478.375	-671.657		480.49	-1064.65
										471.271	-17.505		480.984	-278.468		478.669	-676.63		481.361	-1054.83
										471.591	-34.1455		481.732	-271.804		479.608	-665.089		481.893	-1053.71
										472.153	-26.9108		481.69	-285.415		480.064	-665.917		482.235	-1057.45
										472.516	-39.1858		482.883	-267.339		480.164	-675.853		482.594	-1060.77
										473.007	-38.8899		482.626	-286.437		480.69	-674.88		483.468	-1050.89
										473.404	-47.8498		482.846	-293.324		481.099	-676.892		483.572	-1060.72
										474.038	-33.5288		483.307	-294.005		481.585	-676.953		484.404	-1051.91
										474.323	-53.5453		484.702	-270.759		482.87	-656.539		484.562	-1060.37
										474.895	-45.3241		485.294	-268.092		483.05	-664.433		485.072	-1059.8
										475.289	-54.5473		485.521	-274.813		483.413	-667.654		485.779	-1054.22
										476.028	-29.8023		485.544	-286.714		483.551	-676.632		486.428	-1050.07
										476.199	-60.9885		486.305	-279.704		484.315	-669.575		486.696	-1055.74
										476.848	-45.1678		486.482	-287.691		484.884	-667.478		487.101	-1057.86
										477.482	-30.8452		487.11	-284.097		485.975	-652.026		487.701	-1054.98
										477.786	-48.917		487.561	-285.056		486.02	-663.406		488.516	-1046.61
										478.222	-54.171		487.795	-291.564		486.111	-673.574		489.023	-1046.14
										478.684	-56.7454		488.604	-283.358		486.72	-670.465		489.211	-1053.81
										479.455	-28.8698		488.837	-289.901		487.147	-672.055		489.523	-1058.34
										479.662	-56.4348		489.929	-274.423		487.862	-666.21		490.141	-1055.03
										480.222	-49.4957		489.681	-293.276		488.371	-665.683		490.817	-1050.2
										480.715	-49.0642		490.993	-272.174		488.579	-672.873		490.867	-1061.41
										481.204	-48.8229		490.623	-294.159		489.382	-664.798		491.379	-1060.81
										481.641	-53.9409		491.617	-281.198		489.934	-663.16		492.404	-1047.08
										482.142	-52.7449		491.79	-289.284		490.285	-666.665		492.695	-1052.12
										482.53	-62.5856		492.618	-280.56		490.558	-672.189		492.961	-1057.79
										483.075	-56.8914		493.005	-283.17		491.494	-660.709		493.001	-1069.28
										483.647	-48.6776		493.655	-279.002		491.635	-669.6		494.123	-1053.07
										484.063	-55.8288		493.98	-283.192		492.608	-657.182		494.214	-1063.2
										484.747	-36.5059		494.501	-282.35		493.415	-649.021		495.229	-1049.72
										485.099	-49.9594		494.567	-293.151		493.381	-662.396		495.311	-1060.11
										485.692	-39.6757		495.21	-289.181		493.65	-668.022		496.095	-1052.53
										486.187	-38.9719		496.259	-274.833		494.344	-662.746		496.263	-1060.77
										486.282	-77.5339		496.522	-280.602		494.633	-667.842		496.737	-1061.12
										487.1	-45.1454		497.248	-274.496		494.745	-677.497		497.74	-1047.9
										487.646	-39.4998		497.304	-285.565		496.152	-653.913		497.681	-1061.93
										488.054	-47.219		498.577	-265.454		496.069	-668.565		498.359	-1057.07
										488.518	-49.6467		498.381	-282.997		496.555	-668.604		498.554	-1064.6
										489.121	-38.4167		498.831	-283.978		497.326	-661.372		498.921	-1067.69
										489.578	-41.5241		499.418	-281.443		497.547	-668.231		499.71	-1059.99
										489.977	-50.1661		499.765	-285.048		498.128	-665.831		500.848	-1043.33
										490.521	-44.7561		499.934	-293.214		498.183	-676.952		500.987	-1052.27
										491.086	-37.1949		500.834	-282.675		498.937	-670.119		501.464	-1052.57
										491.344	-59.8829		501.246	-284.624		499.641	-664.598		502.22	-1045.7
										492.061	-37.3268		502.246	-271.515		499.977	-668.49		502.455	-1052.19
										492.607	-31.6162		502.239	-284.194		500.4	-670.16		502.645	-1059.82
										493.036	-37.5254		502.733	-284.065		501.228	-661.472		503.616	-1047.47
										493.372	-52.3249		503.564	-275.26		501.68	-662.381		504.208	-1044.8
										493.972	-41.3781		503.786	-282.091		502.172	-662.274		504.031	-1061.84
										494.406	-46.6918		504.252	-282.645		502.327	-670.826		504.339	-1066.45
										495.083	-28.2357		504.37	-292.135		503.348	-657.179		505.433	-1050.93
										495.48	-37.0105		505.199	-283.4		503.59	-663.46		505.93	-1050.71
										495.838	-49.8952		505.72	-282.54		503.898	-668.098		506.655	-1044.62
										496.353	-47.3007		505.761	-294.015		504.378	-668.292		506.775	-1054.05
										496.799	-51.326		507.087	-272.542		504.476	-678.278		507.383	-1050.99
										497.375	-42.7854		507.673	-270.035		505.402	-667.082		507.663	-1056.33
										497.976	-31.7257		507.051	-298.476		505.65	-673.215		507.816	-1064.93
										498.347	-43.2087		508.435	-275.526		505.904	-679.213		508.331	-1064.25
										498.669	-59.505		509.038	-272.57		506.277	-682.174		509.513	-1046.44
										499.399	-35.822		508.916	-288.217		506.483	-689.415		509.338	-1063.44
										499.766	-47.6959		509.87	-276.266		507.566	-674.165		509.781	-1064.6
										500.443	-29.0887		510.148	-281.675		508.147	-671.786		509.987	-1071.84
										500.524	-69.1864		511.007	-272.152		508.401	-677.803		511.167	-1054.09
										501.307	-40.2139		511.045	-283.699		509.077	-672.958		511.227	-1065.07
										501.726	-47.0236		511.399	-287.14		509.36	-678.231		512.147	-1054.02
										502.212	-47.0313		511.674	-292.587		510.197	-669.294		512.713	-1052.03
										502.892	-28.3045		512.679	-279.36		510.745	-667.748		513.231	-1051.24
										503.209	-45.114		513.131	-280.273		511.242	-667.525		513.628	-1053.58
										503.892	-25.86		513.544	-282.209		511.696	-668.412		513.918	-1058.68
										504.21	-42.7133		514.105	-280.345		512.523	-659.728		514.691	-1051.37
										504.577	-54.5604		514.515	-282.336		512.739	-666.699		515.394	-1045.86
										505.311	-30.4636		514.864	-285.903		512.743	-679.105		515.274	-1061.44
										505.629	-47.0699		515.161	-290.796		513.245	-678.746		515.892	-1058.12
										506.199	-39.0925		516.044	-280.689		514.11	-669.107		516.437	-1056.67
										506.627	-45.0426		516.506	-281.354		514.396	-674.26		516.575	-1065.63
										507.156	-40.9013		516.728	-288.171		514.841	-675.376		517.385	-1057.39
										507.624	-42.93		517.656	-276.909		515.404	-673.455		517.867	-1057.56
										508.104	-43.7334		517.771	-286.469		515.983	-671.118		518.879	-1044.11
										508.656	-37.5246		518.037	-292.17		516.521	-669.858		519.149	-1049.7
										509.144	-37.5322		518.643	-289.117		517.178	-665.517		519.607	-1050.46
										509.644	-36.3095		519.284	-285.232		517.435	-671.45		519.68	-1061.11
										510.12	-37.4542		519.471	-292.926		517.655	-678.308		520.307	-1057.55
										510.444	-53.6054		520.09	-289.562		518.707	-663.871		521.004	-1052.23
										511.046	-42.448		520.843	-282.775		518.591	-679.361		521.409	-1054.34
										511.517	-44.194		521.385	-281.416		519.348	-672.444		521.54	-1063.48
										512.125	-32.3615		521.524	-290.372		519.939	-669.818		522.526	-1050.73
										512.436	-49.7513		522.199	-285.565		520.264	-673.986		522.859	-1054.7
										512.758	-66.0963		522.71	-284.986		520.89	-670.462		523.361	-1054.36
										513.451	-46.0249		523.707	-271.942		521.339	-671.47		523.835	-1054.72
										514.078	-32.3021		524.048	-275.702		521.726	-674.073		524.44	-1051.72
										514.415	-47.1281		524.697	-271.597		522.21	-674.149		524.987	-1050.21
										514.85	-52.4043		524.812	-281.151		522.766	-672.414		525.378	-1052.69
										515.228	-63.2435		525.069	-287.071		522.916	-681.081		525.578	-1060.07
										515.816	-53.4567		525.949	-277.02		523.744	-672.379		526.16	-1057.67
										516.366	-47.3365		526.491	-275.653		524.172	-673.912		526.899	-1051.26
										516.917	-41.2037		526.731	-282.038		524.817	-669.9		527.4	-1050.91
										517.377	-43.8198		526.62	-297.375		525.063	-676.096		527.824	-1052.57
										517.792	-51.1214		527.445	-288.744		525.646	-673.657		528.174	-1056.1
										518.436	-35.7884		527.643	-296.18		526.4	-666.844		529.138	-1043.92
										518.655	-62.2817		528.189	-294.679		526.481	-677.301		529.475	-1047.79
										519.076	-68.8209		529.041	-285.368		527.346	-667.636		529.518	-1059.18
										519.818	-43.8189		529.755	-279.595		527.34	-680.312		530.35	-1050.4
										520.447	-30.0588		530.345	-276.962		528.511	-662.795		530.429	-1060.88
										520.692	-53.8706		530.793	-277.99		528.587	-673.363		531.222	-1053.06
										521.266	-45.4509		531.135	-281.739		529.314	-667.227		531.255	-1064.7
										521.849	-36.1448		530.895	-300.395		529.66	-670.893		531.849	-1061.99
										522.302	-39.6677		532.433	-273.502		530.11	-671.857		532.428	-1059.69
										522.549	-63.3743		532.787	-276.93		531.196	-656.552		532.745	-1064.05
										522.924	-74.4603		532.982	-284.427		531.123	-670.948		533.728	-1051.38
										523.692	-46.9782		533.18	-291.875		531.902	-663.477		534.234	-1050.92
										524.003	-64.3542		533.884	-286.364		531.845	-677.454		534.379	-1059.7
										524.592	-54.429		534.575	-281.144		532.826	-664.819		535.041	-1055.26
										525.096	-52.8799		534.918	-284.862		533.439	-661.617		535.216	-1063.28
										525.53	-58.2747		535.677	-277.919		533.629	-669.244		535.88	-1058.78
										526.24	-36.3805		535.855	-285.874		533.657	-681.03		536.737	-1049.34
										526.727	-36.5203		536.541	-280.801		534.668	-667.655		536.793	-1060.39
										527.11	-46.9345		537.149	-277.74		535.13	-668.308		536.905	-1070.04
										527.598	-46.8053		537.489	-281.535		535.524	-670.71		538.107	-1051.77
										527.792	-75.7467		538.466	-268.996		535.684	-679.146		538.429	-1056
										528.319	-72.0565		538.268	-286.572		536.638	-667.193		538.561	-1065.12
										528.946	-58.3129		538.693	-288.203		537.08	-668.381		539.313	-1058.39
										529.377	-63.8466		539.416	-282.166		537.466	-670.988		539.978	-1053.82
										529.953	-55.3438		539.797	-284.924		537.816	-674.555		540.25	-1059.38
										530.35	-64.2274		540.691	-274.523		538.445	-670.933		540.29	-1070.85
										530.691	-78.7288		541.063	-277.49		538.62	-678.951		541.258	-1058.56
										531.521	-45.0829		541.388	-281.69		539.465	-669.788		541.943	-1053.52
										531.983	-47.7108		541.997	-278.579		539.065	-692.568		542.048	-1063.33
										532.302	-64.2683		542.128	-287.732		540.279	-673.962		542.821	-1056.04
										532.726	-70.5887		542.9	-280.455		540.948	-669.334		543.161	-1059.83
										533.254	-66.6292		543.3	-282.738		541.124	-677.309		543.738	-1057.56
										533.952	-46.1109		543.524	-289.478		541.467	-681.034		544.055	-1061.96
										534.173	-72.3297		544.408	-279.34		542.145	-676.18		544.68	-1058.43
										534.64	-74.3443		544.828	-281.101		542.868	-670.169		544.851	-1066.55
										535.229	-64.507		545.151	-285.327		543.446	-667.854		545.785	-1055.12
										535.692	-66.9341		545.212	-296.282		543.595	-676.552		545.696	-1069.93
										536.292	-55.9054		546.228	-282.729		544.325	-670.358		546.411	-1064.12
										536.713	-62.5885		546.687	-283.506		544.904	-668.027		547.294	-1053.99
										537.157	-66.9281		546.673	-296.347		545.161	-673.954		547.898	-1051.02
										537.663	-65.1734		547.402	-290.189		545.5	-677.765		548.298	-1053.27
										538.185	-61.8665		548.21	-281.972		546.637	-661.154		549.08	-1045.77
										538.687	-60.5153		549.003	-274.162		546.709	-671.809		549.383	-1050.52
										538.992	-78.4206		548.766	-292.764		547.113	-673.963		549.577	-1058.04
										539.395	-86.8179		549.397	-289.101		547.722	-670.862		549.726	-1066.73
										540.054	-70.0831		550.203	-280.947		548.391	-666.237		550.847	-1050.51
										540.594	-64.9227		550.495	-285.984		548.521	-675.401		551.071	-1057.27
										540.944	-78.451		551.151	-281.67		549.273	-668.645		551.855	-1049.72
										541.343	-87.2689		551.541	-284.196		549.825	-667.002		551.974	-1059.18
										542.099	-60.947		552.169	-280.599		550.278	-667.906		552.618	-1055.18
										542.678	-52.0097		552.527	-283.94		550.719	-669.131		552.833	-1062.17
										543.093	-59.1064		552.649	-293.338		551.072	-672.57		553.934	-1046.46
										543.625	-54.9075		553.364	-287.509		551.571	-672.308		553.917	-1059.39
										543.973	-68.7145		553.749	-290.162		552.181	-669.177		554.14	-1066.19
										544.449	-69.7591		554.306	-288.394		552.238	-680.216		555.31	-1048.73
										544.939	-69.6814		555.163	-278.918		553.167	-668.93		555.703	-1051.15
										545.491	-63.4527		555.3	-287.936		553.725	-667.128		555.986	-1056.4
										545.983	-62.9876		556.035	-281.617		554.314	-664.566		556.378	-1058.87
										546.419	-68.0996		556.39	-285.021		554.564	-670.652		557.202	-1050.27
										546.932	-65.6833		557.408	-271.454		554.522	-684.241		557.137	-1064.45
										547.356	-72.0181		557.539	-280.606		555.671	-667.309		558.234	-1048.85
										547.755	-80.698		558.604	-265.808		555.824	-675.891		558.804	-1046.76
										548.435	-61.9243		558.219	-288.174		556.876	-661.462		559.496	-1041.53
										548.659	-87.977		559.193	-275.722		556.84	-674.858		559.302	-1058.99
										549.319	-70.9742		558.978	-293.769		557.702	-665.307		559.769	-1059.56
										549.757	-75.9138		559.94	-281.612		558.579	-655.325		560.157	-1062.11
										550.342	-66.3552		560.256	-286.017		558.464	-670.783		561.067	-1051.3
										550.706	-78.6104		560.562	-290.675		558.765	-675.594		561.432	-1054.48
										551.241	-73.9793		561.341	-283.212		559.743	-663.05		562	-1052.42
										551.718	-75.0596		562.109	-276.05		560.114	-666.05		562.046	-1063.74
										552.287	-67.2389		562.504	-278.444		560.48	-669.157		562.729	-1058.74
										552.701	-74.346		562.386	-293.994		560.794	-673.615		563.395	-1054.2
										553.188	-74.5499		563.032	-289.919		561.083	-678.73		564.086	-1049
										553.575	-84.4217		563.627	-287.187		562	-667.734		564.931	-1039.84
										554.036	-87.064		564.489	-277.599		562.37	-670.754		564.959	-1051.62
										554.689	-70.9015		564.317	-294.528		562.706	-674.666		565.255	-1056.56
										555.093	-79.1615		564.967	-290.4		563.186	-674.867		565.872	-1053.27
										555.452	-91.8869		565.667	-284.964		563.852	-670.328		565.929	-1064.33
										556.105	-75.7387		566.255	-282.388		564.588	-663.948		566.408	-1064.55
										556.675	-67.6494		566.527	-287.918		564.687	-673.95		567.269	-1054.97
										557.136	-70.3576		567.369	-278.873		565.357	-669.283		567.988	-1049.08
										557.5	-82.4968		567.546	-286.838		565.667	-673.837		568.044	-1060.13
										557.883	-92.9055		568.171	-283.327		566.254	-671.311		568.837	-1052.35
										558.38	-91.9742		568.518	-286.946		566.352	-681.299		569.253	-1054.19
										558.988	-80.2409		569.194	-282.129		567.153	-673.286		569.886	-1050.48
										559.425	-85.1652		569.279	-292.474		567.568	-675.162		570.174	-1055.61
										559.915	-85.0455		570.009	-286.259		568.159	-672.511		570.564	-1058.14
										560.496	-75.8977		570.409	-288.513		568.691	-671.401		571.417	-1048.79
										560.788	-95.1456		570.975	-286.528		569.549	-661.939		571.22	-1066.32
										561.424	-80.6284		571.681	-280.952		569.571	-673.868		572.227	-1053.03
										561.974	-74.5002		572.51	-272.205		570.509	-662.336		572.178	-1066.8
										562.305	-90.094		572.477	-285.56		570.931	-664.024		573.397	-1048.08
										562.863	-83.15		572.705	-292.236		571.098	-672.264		573.601	-1055.34
										563.392	-79.1055		572.93	-298.963		571.746	-668.161		574.031	-1056.84
										563.683	-98.5541		573.885	-287.009		572.007	-673.973		574.708	-1052
										564.182	-97.466		574.079	-294.543		572.505	-673.718		575.208	-1051.7
										564.793	-85.3593		575.591	-268.315		573.065	-671.889		575.733	-1050.74
										565.294	-84.0684		575.749	-276.766		573.608	-670.485		575.664	-1065.03
										565.77	-85.344		576.277	-275.752		574.175	-668.461		576.422	-1058.12
										566.177	-93.1914		576.757	-275.935		574.882	-662.848		577.588	-1040.76
										566.554	-104.233		576.76	-288.388		574.96	-673.367		577.176	-1063.81
										567.015	-106.935		577.512	-281.627		575.581	-669.98		578.266	-1048.37
										567.835	-74.1832		577.664	-290.237		575.854	-675.471		578.828	-1046.48
										568.013	-104.801		578.663	-277.15		576.404	-673.886		579.222	-1048.91
										568.639	-91.2053		578.276	-299.571		576.894	-673.833		579.504	-1054.18
										569.155	-88.3677		579.48	-281.226		577.614	-667.89		579.726	-1061
										569.692	-83.7047		579.368	-296.624		577.885	-673.46		580.072	-1064.64
										570.015	-99.8453		580.413	-282.336		578.24	-676.866		580.434	-1067.89
										570.486	-101.656		580.889	-282.63		579.342	-661.133		581.28	-1058.7
										570.837	-115.042		581.606	-276.79		578.654	-691.281		581.898	-1055.4
										571.522	-95.6461		581.711	-286.587		579.568	-680.373		582.658	-1048.41
										572.027	-94.0804		582.195	-286.708		580.465	-669.879		582.442	-1066.47
										572.501	-95.3873		583.001	-278.554		580.671	-677.117		582.964	-1065.59
										572.788	-115.136		583.424	-280.231		581.172	-676.785		583.588	-1062.12
										573.339	-109.048		583.327	-295.228		581.676	-676.382		584.825	-1042.94
										573.798	-111.973		583.938	-292.068		582.325	-672.254		585.172	-1046.53
										574.497	-91.098		584.379	-293.286		582.632	-676.899		585.331	-1054.96
										574.76	-113.237		585.517	-276.626		583.038	-679.01		585.509	-1062.93
										575.289	-109.326		585.968	-277.575		583.605	-676.979		586.505	-1049.9
										575.658	-120.993		586.181	-284.65		584.504	-666.444		586.81	-1054.61
										576.073	-128.094		586.373	-292.202		584.659	-674.994		587.768	-1042.58
										576.701	-114.413		586.751	-295.037		585.072	-676.931		587.529	-1061.18
										577.118	-121.419		587.565	-286.684		585.817	-670.337		587.837	-1065.82
										577.736	-108.642		588.229	-282.189		586.179	-673.565		588.644	-1057.64
										578.141	-116.824		588.4	-290.318		586.805	-670.052		588.775	-1066.77
										578.569	-122.762		588.967	-288.284		587.149	-673.722		589.968	-1048.74
										579.143	-114.221		589.959	-275.394		587.561	-675.68		590.372	-1050.9
										579.515	-125.696		590.368	-277.403		588.223	-671.227		590.624	-1056.96
										579.932	-132.724		590.898	-276.328		588.545	-675.477		591.365	-1050.46
										580.698	-105.366		591.361	-276.968		588.983	-676.769		591.761	-1052.82
										581.399	-84.5036		591.663	-281.751		589.574	-674.138		592.234	-1053.2
										582.657	-8.73306		592.111	-282.758		589.967	-676.569		592.701	-1053.76
										582.957	-27.3019		592.884	-275.488		590.476	-676.028		592.845	-1062.55
										583.544	-17.444		592.584	-295.665		591.086	-672.91		593.729	-1052.43
										584.152	-5.72904		593.543	-283.609		591.873	-665.258		594.092	-1055.61
										584.676	-2.18546		593.749	-290.818		592.412	-663.974		594.604	-1055.04
										585.2	1.45037		594.189	-292.077		593.057	-659.926		594.714	-1064.7
										585.442	-22.808		594.56	-295.07		593.004	-673.818		595.377	-1060.23
										586.14	-2.25236		595.342	-287.536		594.118	-657.77		595.827	-1061.22
										586.443	-20.4577		595.698	-290.931		594.099	-670.754		595.988	-1069.6
										587.069	-6.81019		596.051	-294.382		594.561	-671.426		597.054	-1054.8
										587.529	-9.58907		597.09	-280.266		595.028	-671.973		597.786	-1048.55
										587.983	-12.9485		597.798	-274.648		595.852	-663.354		598.264	-1048.78
										588.41	-18.9978		597.859	-285.586		596.14	-668.47		598.344	-1059.26
										588.976	-11.3847		598.282	-287.265		596.162	-680.416		598.76	-1061.11
										589.639	5.83704		598.845	-285.327		596.998	-671.515		599.449	-1055.96
										589.885	-17.9637		598.932	-295.626		597.829	-662.746		599.751	-1060.71
										590.456	-9.80186		599.694	-288.595		597.812	-675.674		600.676	-1049.52
										590.858	-18.2704		600.792	-272.976		598.441	-672.074		600.946	-1055.11
										591.409	-12.0502		600.621	-289.871		598.429	-684.883		601.324	-1057.94
										592.025	0.50494		601.517	-279.407		598.887	-685.643		601.949	-1054.42
										592.494	-1.32425		602.134	-276.094		599.789	-675.047		602.202	-1060.45
										592.894	-10.124		602.996	-266.519		600.264	-675.383		602.767	-1058.48
										593.447	-3.76778		602.9	-281.495		601.079	-667.004		603.532	-1051.39
										593.956	-1.63271		603.513	-278.281		601.386	-671.65		603.282	-1070.31
										594.505	4.38316		603.648	-287.33		601.967	-669.281		604.516	-1051.2
										594.882	-6.67612		604.589	-275.746		602.453	-669.311		604.986	-1051.67
										595.244	-18.9983		604.742	-284.304		602.6	-678.069		605.508	-1050.78
										595.885	-3.99447		605.216	-284.671		603.27	-673.403		605.997	-1050.77
										596.452	3.85176		605.841	-281.174		604.247	-660.89		606.422	-1052.38
										597.044	13.952		606.199	-284.524		604.394	-669.611		606.795	-1055.35
										597.291	-9.64324		607.035	-275.588		604.494	-679.575		607.65	-1045.94
										597.846	-3.18613		607.506	-276.041		605.303	-671.365		607.073	-1073.25
										598.28	-8.50345		607.85	-279.726		606.076	-664.047		608.752	-1042.73
										598.763	-8.93064		608.092	-286.036		606.158	-674.458		608.284	-1067.23
										599.365	2.22354		608.38	-291.176		606.688	-673.375		609.438	-1050.15
										599.793	-3.70552		609.431	-276.752		606.97	-678.674		609.705	-1055.83
										600.267	-5.13143		609.669	-283.139		607.284	-683.128		610.411	-1050.23
										600.68	-12.4732		610.447	-275.731		608.069	-675.524		610.18	-1068.66
										601.349	5.3537		610.692	-281.956		608.537	-676.041		611.278	-1053.04
										601.735	-4.78782		610.67	-295.032		609.054	-675.278		611.928	-1048.91
										602.391	11.8481		611.673	-281.838		610.075	-661.644		612.062	-1057.98
										602.701	-5.76911		611.861	-289.52		610.088	-673.818		612.476	-1059.87
										603.368	11.9144		612.805	-277.84		611.181	-658.314		613.465	-1047.06
										603.762	2.65672		613.37	-275.859		610.893	-678.205		613.797	-1051.06
										604.182	-4.08073		613.622	-281.929		611.786	-667.839		613.97	-1059.11
										604.705	-0.65341		614.246	-278.437		612.118	-671.835		614.216	-1065.32
										605.17	-2.92412		614.687	-279.654		612.673	-670.11		615.106	-1055.02
										605.645	-4.26271		614.84	-288.237		613.274	-667.244		615.64	-1053.84
										606.395	21.5063		615.211	-291.237		613.29	-679.318		615.72	-1064.3
										606.806	13.9792		616.408	-273.074		614.449	-662.143		616.7	-1051.71
										607.122	-3.00174		617.047	-269.2		614.547	-672.127		617.466	-1044.57
										607.533	-10.5526		616.907	-285.304		614.896	-675.702		617.746	-1049.94
										608.22	8.92802		617.504	-282.517		615.276	-678.453		618.321	-1047.69
										608.304	-30.75		617.845	-286.291		616.23	-666.531		618.382	-1058.63
										609.162	5.62586		618.762	-275.277		616.419	-674.183		619.132	-1051.93
										609.604	1.07443		619.244	-275.43		616.756	-678.071		619.537	-1054.05
										609.888	-19.0445		619.425	-283.311		617.436	-673.154		619.809	-1059.59
										610.532	-3.56713		620.118	-278.06		618.068	-669.49		620.889	-1044.43
										611.007	-4.9287		620.56	-279.269		618.591	-668.577		621.205	-1048.82
										611.542	-0.40937		621.044	-279.355		618.89	-673.436		621.695	-1048.8
										611.913	-11.9481		621.437	-281.787		619.318	-674.947		622.158	-1049.43
										612.396	-12.3762		621.799	-285.012		619.767	-675.964		622.103	-1063.35
										613.143	13.0653		622.811	-271.609		620.242	-676.302		622.67	-1061.31
										613.498	-0.03659		623.1	-276.704		621.033	-668.525		623.63	-1049.24
										614.012	2.58284		622.936	-293.406		621.173	-677.454		624.064	-1050.63
										614.406	-6.70332		623.845	-282.643		622.067	-667.056		624.812	-1043.95
										614.923	-3.82466		623.834	-295.428		622.718	-662.895		624.768	-1057.6
										615.469	1.74409		624.982	-278.507		623.096	-665.715		625.107	-1061.44
										615.982	4.24143		624.851	-294.378		623.748	-661.497		625.47	-1064.64
										616.222	-20.1343		625.503	-290.197		623.596	-677.905		625.968	-1064.37
										617.101	18.2083		626.71	-271.771		624.175	-675.584		627.117	-1047.44
										617.382	-2.05656		626.945	-278.241		624.731	-673.862		627.043	-1061.84
										617.929	3.73247		626.773	-295.162		625.474	-667.317		627.736	-1056.6
										618.203	-17.408		627.763	-282.308		626.114	-663.422		628.061	-1060.78
										618.932	6.33695		628.984	-263.507		626.592	-663.688		628.663	-1057.86
										619.485	12.8206		628.941	-277.15		626.736	-672.508		629.087	-1059.52
										619.845	0.05524		629.499	-275.338		627.079	-676.232		629.473	-1062.1
										620.208	-12.2424		630.045	-273.87		627.859	-668.734		630.248	-1054.78
										620.843	2.28003		630.606	-271.998		628.681	-660.188		630.612	-1057.96
										621.333	2.50014		630.675	-282.721		628.94	-666.059		631.191	-1055.63
										621.795	-0.14783		630.961	-287.919		629.326	-668.672		631.415	-1062.38
										622.321	3.53447		631.656	-282.59		629.446	-678.106		631.724	-1066.99
										622.964	18.8645		631.98	-286.813		630.501	-663.583		632.663	-1055.42
										623.029	-22.8488		632.769	-279.085		630.728	-670.292		633.205	-1054.05
										623.686	-6.19446		632.48	-299.01		631.091	-673.495		633.339	-1063.13
										624.318	7.9761		633.789	-277.98		631.522	-674.943		634.451	-1047.14
										624.868	14.0294		633.926	-286.969		631.875	-678.39		634.452	-1059.61
										625.269	5.46078		634.582	-282.674		632.687	-670.111		635.231	-1052.19
										625.75	4.72605		635.775	-264.6		632.62	-684.332		635.093	-1068.2
										626.178	-1.09786		635.502	-284.126		633.466	-675.17		635.476	-1070.9
										626.546	-12.9779		635.977	-284.443		634.155	-670.03		636.326	-1061.64
										627.252	8.42347		636.524	-282.956		634.102	-683.892		636.848	-1060.79
										627.626	-2.70866		637.171	-278.872		635.487	-660.895		637.553	-1055.21
										628.119	-2.25597		637.436	-284.594		635.828	-664.673		637.613	-1066.2
										628.583	-4.67339		638.031	-281.851		636.426	-661.869		638.484	-1056.37
										629.342	21.9449		637.766	-301.136		636.747	-666.137		638.919	-1057.74
										629.42	-18.3548		638.799	-287.196		637.066	-670.485		639.358	-1059.01
										629.944	-14.8367		639.563	-280.137		637.417	-673.992		639.382	-1070.88
										630.539	-4.31004		640.246	-275.134		638.105	-668.867		640.272	-1060.6
										631.071	-0.02976		640.376	-284.288		638.182	-679.396		641.492	-1041.83
										631.469	-8.873		640.92	-282.864		638.557	-682.308		641.341	-1058.21
										632.131	8.1917		641.33	-284.88		639.211	-678.04		642.337	-1045.22
										632.601	6.49605		641.672	-288.641		639.872	-673.632		642.55	-1052.24
										633.001	-2.16675		642.229	-286.845		640.736	-664.004		643.187	-1048.44
										633.413	-9.78659		643.057	-278.163		640.94	-671.256		643.282	-1058.51
										633.928	-7.07219		643.473	-279.989		641.481	-669.935		643.734	-1059.44
										634.479	-0.79734		643.877	-282.156		641.846	-673.056		644.624	-1049.14
										635.131	15.2749		644.595	-276.26		642.112	-678.768		644.609	-1062.03
										635.456	-0.80993		644.83	-282.739		642.885	-671.462		644.925	-1066.45
										635.988	3.55046		645.718	-272.508		643.684	-663.48		645.48	-1064.75
										636.61	16.6728		645.864	-281.269		643.827	-672.345		646.15	-1060.07
										636.882	-4.54023		646.653	-273.553		644.316	-672.34		646.66	-1059.52
										637.322	-9.33319		646.899	-279.766		644.492	-680.326		646.959	-1064.35
										637.881	-2.34202		646.942	-291.154		644.936	-681.456		647.997	-1050.27
										638.296	-9.57288		647.673	-284.932		645.719	-673.904		648.331	-1054.23
										638.779	-10.0725		647.888	-291.939		646.365	-669.87		648.467	-1063.24
										639.369	0.01605		648.95	-277.22		646.697	-673.832		649.053	-1060.73
										639.896	3.83632		648.678	-296.695		647.293	-671.078		649.844	-1052.98
										640.568	21.933		649.533	-287.313		647.188	-686.283		649.987	-1061.83
										640.836	0.1329		649.809	-292.75		648.122	-674.872		650.892	-1051.14
										641.229	-9.1377		650.44	-289.085		648.56	-676.147		650.914	-1063.08
										641.927	11.5681		651.354	-278.182		649.051	-676.06		652.018	-1047.31
										642.336	3.66887		651.267	-292.922		649.858	-667.91		652.348	-1051.35
										642.889	10.0845		652.363	-277.337		650.172	-672.381		652.267	-1065.93
										643.236	-3.767		652.378	-289.452		650.733	-670.509		653.202	-1054.49
										643.784	2.07361		653.388	-276.104		650.889	-679.007		653.889	-1049.4
										644.086	-16.196		653.658	-281.692		651.763	-669.125		653.928	-1060.91
										644.644	-9.32664		654.152	-281.547		651.779	-681.229		654.052	-1070.23
										645.029	-19.4359		654.536	-284.22		652.678	-670.682		655.321	-1050.21
										645.887	16.8998		655.282	-277.588		653.074	-673.049		655.891	-1048.13
										646.11	-9.10851		655.862	-275.216		653.286	-680.133		655.76	-1064
										646.566	-12.4013		656.333	-275.675		653.763	-680.413		656.362	-1061.08
										647.102	-7.58371		656.458	-284.973		654.33	-678.395		657.369	-1047.8
										647.502	-16.2859		656.963	-284.544		655.09	-671.408		657.501	-1056.9
										648.095	-6.03899		657.666	-279.052		655.586	-671.227		657.682	-1064.78
										648.575	-6.80436		658.167	-278.698		656.03	-672.372		658.349	-1060.2
										649.313	17.7529		658.676	-278.192		656.526	-672.143		658.847	-1059.93
										649.447	-17.0888		659.168	-278.079		657.365	-663.169		659.365	-1059.18
										650.164	5.47634		658.956	-296.028		657.372	-675.48		659.688	-1063.4
										650.692	9.41273		660.213	-276.338		657.94	-673.456		660.414	-1057.31
										650.755	-32.4986		660.234	-288.294		658.503	-671.538		660.857	-1058.46
										651.506	-6.57219		660.934	-282.873		658.985	-671.691		661.46	-1055.5
										652.137	7.48611		661.592	-278.501		658.988	-684.104		662.144	-1050.49
										652.577	2.78924		662.041	-279.519		659.852	-674.506		661.902	-1069.2
										653.167	12.7156		662.547	-279.048		660.395	-673.07		663.145	-1049.87
										653.315	-20.7036		662.866	-283.379		661.116	-667.113		663.307	-1058.24
										654.089	7.44997		663.135	-289.008		660.974	-683.276		663.987	-1053.31
										654.491	-1.07807		663.51	-291.877		661.425	-684.214		664.344	-1056.66
										654.931	-5.71288		664.26	-285.181		661.96	-683.021		664.901	-1054.91
										655.496	1.80336		664.823	-283.277		662.505	-681.539		665.007	-1064.71
										655.872	-9.30576		665.806	-270.597		663.336	-672.777		666.199	-1046.68
										656.531	7.49858		666.115	-275.167		663.622	-677.944		666.983	-1039.1
										656.805	-13.5025		666.295	-283.069		664.015	-680.372		666.593	-1061.6
										657.374	-5.58317		667.184	-272.795		664.806	-672.625		666.921	-1065.7
										658.008	8.71353		667.538	-276.251		665.242	-673.969		668.235	-1044.51
										658.519	11.0674		667.847	-280.843		665.479	-680.417		668.181	-1058.43
										658.778	-11.4971		668.103	-286.773		666.296	-671.956		668.632	-1059.38
										659.32	-6.16917		668.869	-279.66		666.563	-677.653		669.237	-1056.37
										659.773	-9.69297		669.015	-288.443		667.034	-678.081		670.048	-1048.11
										660.471	11.0147		669.614	-285.574		667.457	-679.745		670.003	-1061.75
										660.985	13.484		670.285	-280.891		667.722	-685.457		671.157	-1044.72
										661.174	-15.9605		670.493	-288.082		668.411	-680.317		670.868	-1064.61
										661.643	-17.6951		670.8	-292.721		668.882	-680.758		671.655	-1056.95
										662.224	-8.63899		671.938	-276.069		669.431	-679.2		671.776	-1066.38
										662.987	18.4136		672.363	-277.673		670.282	-669.905		672.337	-1064.49
										663.34	5.06373		672.356	-290.37		670.27	-682.73		673.171	-1055.63
										663.739	-3.71554		673.518	-273.115		670.654	-685.367		674.112	-1044.02
										664.439	17.1261		673.554	-284.681		671.232	-683.074		674.21	-1054.04
										664.737	-1.54922		674.338	-277.108		671.544	-687.593		674.444	-1060.54
										665.035	-20.2171		674.494	-285.616		672.529	-674.854		675.002	-1058.75
										665.628	-9.94237		675.361	-275.907		673.167	-671.007		675.35	-1062.35
										666.192	-2.51844		675.478	-285.423		673.326	-679.464		675.556	-1069.59
										666.647	-5.78324		676.147	-280.778		674.165	-670.46		676.164	-1066.49
										667.256	6.18771		676.102	-294.438		674.835	-665.806		676.987	-1057.92
										667.62	-5.97345		677.466	-272.007		675.027	-673.381		677.571	-1055.47
										667.97	-19.6838		677.494	-283.792		675.221	-680.928		678.544	-1043.03
										668.62	-3.66019		677.69	-291.281		675.915	-675.647		678.322	-1061.22
										669.233	8.5408		678.933	-271.939		676.764	-666.39		679.261	-1049.68
										669.74	10.4268		679.033	-281.894		676.936	-674.511		679.437	-1057.71
										670.078	-4.43072		679.143	-291.571		677.745	-666.299		679.868	-1059.17
										670.581	-2.91537		680.152	-278.218		677.99	-672.507		680.417	-1057.59
										670.908	-18.6981		680.693	-276.846		678.142	-681.115		681.024	-1054.55
										671.548	-3.87608		680.948	-282.845		678.632	-681.088		681.423	-1056.83
										672.169	9.33415		681.367	-284.599		679.311	-676.187		681.636	-1063.89
										672.562	-0.14048		681.968	-281.734		679.896	-673.707		682.263	-1060.33
										673.089	3.75515		682.206	-288.125		680.091	-681.204		683.162	-1049.79
										673.517	-2.25667		682.659	-289.034		680.569	-681.497		683.448	-1054.98
										673.903	-12.1939		683.274	-285.78		681.318	-674.798		683.577	-1064.18
										674.471	-4.4156		683.771	-285.555		681.58	-680.589		684.557	-1051.58
										674.947	-5.53595		684.756	-272.813		682.662	-665.392		685.008	-1052.53
										675.656	16.1673		685.056	-277.63		682.193	-689.905		685.337	-1056.63
										675.903	-7.5139		685.384	-281.749		683.557	-667.462		686.011	-1051.83
										676.247	-21.7527		686.328	-270.063		684.197	-663.581		686.592	-1049.45
										677.152	19.2074		686.929	-267.176		684.344	-672.3		686.79	-1056.9
										677.408	-3.63308		687.057	-276.398		685.088	-665.747		687.135	-1060.55
										677.765	-16.435		686.951	-291.623		685.512	-667.401		687.834	-1055.17
										678.148	-26.8441		687.829	-281.615		685.784	-672.945		688.528	-1049.9
										678.892	-1.73485		688.17	-285.409		686.114	-676.982		688.939	-1051.87
										679.499	10.0625		688.78	-282.282		686.658	-675.549		689.098	-1060.3
										679.853	-3.11954		689.925	-265.445		687.056	-677.864		689.999	-1049.7
										680.423	4.93934		689.952	-277.27		687.603	-676.365		690.245	-1055.92
										680.869	0.75864		690.141	-284.935		688.456	-667		690.667	-1057.63
										681.44	8.92326		690.697	-283.187		688.349	-682.267		690.896	-1064.26
										681.781	-5.54213		691.034	-287.088		689.446	-666.682		691.637	-1057.78
										682.282	-4.33215		691.469	-288.433		689.812	-669.789		692.261	-1054.3
										682.932	11.6098		692.185	-282.583		690.098	-674.985		692.521	-1060.14
										683.363	5.99257		692.731	-281.118		690.964	-665.286		693.562	-1045.99
										683.681	-10.7523		693.408	-276.272		691.086	-674.668		693.592	-1057.72
										684.29	1.16294		693.501	-286.385		691.825	-668.253		694.002	-1059.71
										684.86	9.16482		694.287	-278.766		692.459	-664.504		694.778	-1052.36
										685.343	8.66533		694.611	-282.986		693.051	-661.848		695.728	-1040.51
										685.663	-7.922		695.225	-279.757		692.995	-675.769		696.009	-1045.8
										686.221	-0.90426		695.05	-296.741		693.356	-679.067		696.51	-1045.51
										686.9	17.8074		696.094	-282.496		694.403	-664.708		696.39	-1061.09
										687.21	0.23862		696.977	-272.375		694.96	-662.96		696.522	-1070.19
										687.768	7.15363		696.913	-286.528		695.325	-666.128		697.794	-1050.12
										688.186	0.23133		697.86	-274.757		695.687	-669.326		698.345	-1048.49
										688.597	-7.37411		698.18	-279.058		695.948	-675.19		698.375	-1060.25
										689.115	-4.50087		698.775	-276.33		697.044	-659.59		699.313	-1048.71
										689.502	-14.2854		699.091	-280.737		697.11	-670.417		699.642	-1052.79
										690.046	-8.84816		699.264	-288.82		697.926	-662.019		700.074	-1054.24
										690.511	-11.0784		700.357	-273.313		698.099	-670.083		700.535	-1054.93
										691.217	10.2592		700.42	-284.216		698.663	-668.126		701.199	-1050.42
										691.65	4.92035		700.959	-282.91		699.418	-661.294		701.28	-1060.85
										692.02	-6.73146		701.486	-281.897		699.735	-665.705		701.851	-1058.74
										692.669	8.99152		702.594	-266.02		699.98	-671.921		702.508	-1054.42
										693.05	-1.45007		702.102	-291.147		700.939	-659.861		702.461	-1068.12
										693.587	3.25264		702.524	-292.837		701.595	-655.563		703.17	-1062.47
										694.094	5.13123		703.539	-279.33		701.916	-659.833		703.652	-1062.61
										694.538	0.81263		703.788	-285.463		702.712	-651.946		704.56	-1051.88
										695.058	3.9769		704.767	-272.893		702.893	-659.805		704.987	-1053.43
										695.466	-3.94267		705.134	-275.976		703.1	-667.023		705.166	-1061.34
										695.88	-11.1675		704.992	-292.14		703.436	-670.915		705.498	-1065.34
										696.468	-1.32091		705.858	-282.448		704.101	-666.389		706.399	-1054.78
										697.124	15.1104		706.537	-277.572		704.64	-665.102		707.296	-1044.29
										697.633	17.1567		706.86	-281.807		704.901	-670.907		707.601	-1048.98
										697.982	3.48252		707.455	-279.055		705.539	-667.063		707.581	-1062.02
										698.482	4.74139		707.691	-285.525		705.983	-668.195		708.154	-1059.83
										698.998	7.43725		707.96	-291.134		706.362	-670.986		708.743	-1057.25
										699.432	2.00936		708.991	-277.237		706.971	-667.897		709.498	-1050.42
										699.885	-1.32378		709.557	-275.213		707.406	-669.247		709.93	-1051.85
										700.322	-6.33373		709.786	-281.848		707.638	-675.806		710.272	-1055.6
										700.999	12.1354		710.67	-271.729		708.725	-660.472		710.989	-1049.75
										701.455	8.94883		710.737	-282.519		709.505	-653.018		711.744	-1042.9
										701.808	-4.21637		711.153	-284.386		709.635	-662.176		712.047	-1047.64
										702.404	6.37583		711.628	-284.701		710.24	-659.179		712.477	-1049.14
										702.746	-8.09633		712.126	-284.461		710.89	-655.034		712.311	-1065.88
										703.211	-10.387		712.574	-285.476		710.883	-667.701		712.984	-1061.14
										703.827	2.30331		713.196	-282.032		711.484	-664.829		713.713	-1054.99
										704.356	6.26789		714.144	-270.271		712.049	-662.842		714.093	-1057.74
										704.695	-8.38413		714.249	-280.082		712.767	-656.965		714.791	-1052.36
										705.159	-10.7449		714.472	-286.859		712.877	-666.651		714.3	-1077.46
										705.836	7.81101		715.185	-281.11		713.537	-662.245		715.344	-1063.21
										706.096	-14.6749		715.699	-280.453		713.488	-676.023		716.097	-1056.42
										706.701	-3.1974		716.384	-275.414		714.196	-670.386		716.572	-1056.76
										707.159	-6.08351		716.828	-276.546		715.058	-660.805		717.291	-1050.86
										707.552	-15.4705		716.719	-291.839		715.193	-669.84		717.915	-1047.37
										708.308	10.7877		717.503	-284.26		716.064	-660.042		718.019	-1057.22
										708.854	16.6224		718.221	-278.374		716.264	-667.43		718.87	-1047.91
										709.169	-0.49849		718.56	-282.18		716.666	-669.65		718.996	-1057.2
										709.708	4.52259		718.834	-287.675		717.526	-660.09		719.316	-1061.52
										710.023	-12.5069		719.394	-285.814		717.327	-677.703		720.163	-1052.33
										710.499	-13.743		720.355	-273.723		718.367	-663.56		721.176	-1038.86
										711.153	2.57511		720.639	-278.938		718.789	-665.265		721.263	-1049.15
										711.601	-1.31117		721.54	-268.37		719.403	-662.024		721.832	-1047.07
										712.13	2.76013		721.263	-287.954		719.918	-661.342		722.418	-1044.57
										712.41	-17.7656		722.024	-280.998		720.529	-658.226		722.529	-1054.23
										713.188	10.7042		722.284	-286.825		720.686	-666.696		723.039	-1053.68
										713.634	6.47988		722.509	-293.567		720.89	-673.953		723.336	-1058.57
										714.164	10.7253		723.497	-280.764		722.128	-654.745		724.04	-1053.04
										714.639	9.486		724.218	-274.788		722.237	-664.472		724.16	-1062.46
										714.961	-6.98775		725.07	-265.48		722.878	-660.568		724.97	-1054.21
										715.553	3.24195		725.158	-275.723		723.317	-661.819		725.416	-1055.29
										716.152	14.2187		725.571	-277.652		723.757	-663.055		726.044	-1051.73
										716.324	-16.8881		726.26	-272.5		724.312	-661.333		726.576	-1050.59
										716.918	-6.58817		726.388	-281.715		724.711	-663.615		726.499	-1065.07
										717.507	3.43341		726.304	-296.396		725.175	-664.237		727.348	-1055.84
										718.065	10.2673		727.402	-280.773		725.923	-657.588		727.604	-1061.77
										718.476	2.64406		727.896	-280.607		726.122	-665.004		728.623	-1048.17
										718.818	-11.712		728.396	-280.331		726.631	-664.453		729.14	-1047.42
										719.603	17.4852		728.48	-290.667		727.373	-657.936		729.093	-1061.15
										719.785	-12.5013		729.638	-273.507		727.752	-660.764		730.341	-1041.68
										720.385	-1.6495		729.599	-287.002		727.975	-667.548		729.948	-1064.25
										720.809	-7.90971		730.203	-284.052		728.424	-668.562		730.745	-1056.36
										721.555	17.5637		730.712	-283.508		728.914	-668.496		731.609	-1046.71
										721.873	0.69637		731.231	-282.726		729.465	-666.89		732.038	-1048.24
										722.398	4.25345		732.073	-273.65		729.527	-677.808		731.952	-1062.94
										722.884	4.18025		732.139	-284.459		730.668	-661.093		732.758	-1054.79
										723.403	7.16941		732.903	-277.39		730.837	-669.253		732.659	-1069.82
										723.804	-1.46583		733.08	-285.377		731.774	-657.743		733.798	-1053.15
										724.31	0.34185		733.953	-275.495		732.115	-661.518		733.851	-1064.32
										724.616	-17.5162		734.529	-273.257		732.323	-668.712		734.51	-1059.94
										725.385	10.0674		734.519	-286.019		733.02	-663.336		734.989	-1060.18
										725.644	-12.533		735.136	-282.717		733.211	-670.95		735.326	-1064.04
										726.321	6.15587		736.034	-272.222		733.73	-670.184		736.628	-1043.18
										726.823	7.49838		736.239	-279.473		734.409	-665.275		736.717	-1053.42
										727.391	15.2636		736.22	-292.454		734.863	-666.166		737.111	-1055.81
										727.834	10.8795		737.17	-280.626		735.754	-655.839		737.568	-1056.62
										728.135	-7.47622		737.38	-287.75		735.846	-665.993		738.592	-1042.9
										728.81	10.9019		738.634	-268.129		736.295	-667.001		738.758	-1051.16
										729.172	-1.52874		738.32	-288.686		736.612	-671.372		739.102	-1054.83
										729.678	0.21239		739.741	-264.786		737.309	-666.043		739.528	-1056.44
										730.27	10.4697		739.93	-272.448		737.758	-667.026		740.085	-1054.66
										730.645	-0.73215		740.072	-281.333		738.174	-668.888		740.707	-1051.25
										731.1	-4.05095		740.399	-285.45		738.673	-668.611		741.049	-1054.99
										731.677	4.78145		741.373	-272.985		738.977	-673.323		741.842	-1047.17
										731.865	-24.7038		741.351	-286.065		739.802	-664.697		742.157	-1051.62
										732.452	-15.0778		741.885	-284.875		740.108	-669.356		742.262	-1061.44
										733.21	11.4024		742.731	-275.721		740.931	-660.763		743.046	-1053.85
										733.561	-1.95403		742.739	-288.024		741.22	-665.876		743.661	-1050.61
										734.118	4.79868		743.678	-276.473		741.601	-668.645		744.008	-1054.22
										734.397	-15.7308		743.867	-284.141		742.639	-654.537		744.376	-1057.28
										735.205	15.7713		744.398	-283.026		742.957	-658.901		744.967	-1054.66
										735.618	8.29197		744.764	-286.177		742.841	-674.374		745.63	-1050.19
										736.074	5.11522		745.89	-269.831		743.526	-669.327		745.989	-1053.5
										736.522	1.11047		746.045	-278.343		744.162	-665.548		746.325	-1057.38
										737.052	5.38794		746.29	-284.586		744.858	-660.212		746.59	-1063.11
										737.617	12.8506		747.002	-278.859		744.879	-672.185		747.392	-1055.07
										738.03	5.45733		746.994	-291.577		745.386	-671.697		748.003	-1051.9
										738.579	11.5618		747.682	-286.431		746.682	-651.015		748.819	-1043.51
										739.077	12.4303		748.854	-268.924		746.502	-668.132		748.51	-1063.94
										739.553	11.2669		748.673	-286.069		747.05	-666.585		749.155	-1059.92
										739.976	4.8491		749.289	-282.77		747.536	-666.65		749.588	-1061.34
										740.358	-5.53516		749.836	-281.288		748.26	-660.591		750.595	-1048.03
										740.813	-8.88334		750.681	-272.145		748.517	-666.519		750.7	-1057.85
										741.354	-3.66082		750.597	-286.785		749.181	-662.018		751.083	-1060.56
										742.007	12.472		751.459	-277.23		749.798	-658.723		751.744	-1056.11
										742.647	27.5544		751.949	-277.167		749.898	-668.67		752.451	-1050.52
										742.976	11.8284		752.732	-269.618		750.313	-670.539		752.838	-1053.09
										743.262	-8.0385		752.691	-283.188		750.895	-668.133		753.095	-1059.04
										743.897	6.44686		752.861	-291.325		751.998	-652.388		753.915	-1050.52
										744.184	-13.3376		753.561	-285.901		751.859	-668.451		754.232	-1054.93
										744.912	10.2197		753.988	-287.469		752.869	-655.072		754.924	-1049.7
										745.359	6.07822		755.204	-268.826		753.012	-663.913		755.65	-1043.58
										745.722	-6.08867		755.434	-275.431		753.692	-658.987		756.006	-1046.99
										746.368	9.34115		755.627	-282.995		754.303	-655.832		756.173	-1055.22
										746.842	7.91323		756.461	-274.142		754.635	-659.841		756.985	-1046.92
										747.287	3.75647		757.075	-270.904		755.226	-657.217		757.321	-1050.79
										747.717	-2.00882		757.006	-285.189		755.67	-658.339		757.474	-1059.41
										748.247	2.14756		758.001	-272.208		756.032	-661.561		758.428	-1047.47
										748.793	7.75468		757.983	-285.157		756.413	-664.315		758.902	-1047.84
										749.315	11.1315		758.519	-283.933		756.946	-663.177		759.18	-1053.2
										749.664	-2.50456		759.429	-273.125		757.539	-660.481		759.485	-1057.9
										750.139	-3.83661		759.91	-273.285		757.766	-667.195		759.9	-1059.8
										750.632	-3.40182		760.202	-278.336		758.363	-664.394		760.8	-1049.23
										751.117	-3.60641		760.259	-289.376		759.18	-655.969		760.991	-1056.83
										751.633	-0.93581		761.014	-282.552		759.077	-671.134		761.971	-1044.23
										752.268	13.5303		761.732	-276.644		759.828	-664.394		761.781	-1061.61
										752.5	-11.6662		762.413	-271.723		760.556	-658.226		762.488	-1055.99
										753.078	-2.78667		762.536	-281.063		760.791	-664.724		762.923	-1057.37
										753.526	-6.83581		762.96	-282.708		761.129	-668.558		763.398	-1057.69
										754.08	-0.35454		763.437	-282.998		761.743	-665.335		763.873	-1058.03
										754.458	-11.0981		764.017	-280.639		762.436	-660.085		764.298	-1059.66
										755.008	-4.99036		764.522	-280.227		762.517	-670.525		765.17	-1049.81
										755.687	13.6959		764.877	-283.606		763.425	-659.761		765.516	-1053.47
										755.986	-4.81555		765.347	-284.086		763.851	-661.341		765.364	-1069.87
										756.6	7.47663		765.495	-292.8		764.1	-667.507		766.003	-1066.01
										757.18	16.5104		766.391	-282.368		765.053	-655.585		767.079	-1050.93
										757.569	6.65804		766.965	-280.145		765.126	-666.225		767.298	-1057.83
										757.951	-3.59577		767.482	-279.409		765.54	-668.117		767.535	-1064.27
										758.439	-3.70173		768.043	-277.55		766.307	-660.957		767.961	-1065.86
										759.1	13.2768		768.623	-275.172		766.756	-661.963		768.703	-1059.34
										759.59	13.6288		768.906	-280.437		767.045	-667.071		769.399	-1054.01
										759.971	3.01135		769.267	-283.693		767.435	-669.604		769.513	-1063.61
										760.261	-16.5545		770.097	-274.949		768.515	-654.408		770.24	-1057.5
										760.867	-4.97688		770.565	-275.464		768.319	-671.967		770.936	-1052.17
										761.425	1.94169		770.767	-282.792		769.02	-666.488		771.275	-1055.99
										761.906	1.27075		771.483	-276.953		769.5	-666.709		771.939	-1051.5
										762.38	-0.21482		771.563	-287.413		770.131	-663.027		772.904	-1039.26
										762.693	-17.4322		772.527	-275.215		770.477	-666.677		772.462	-1063.11
										763.335	-2.2918		772.834	-279.858		770.971	-666.536		773.28	-1054.65
										763.728	-11.6803		773.169	-283.785		771.427	-667.359		773.947	-1050.08
										764.261	-7.27633		774.045	-273.839		772.516	-651.965		774.35	-1052.26
										764.785	-3.55408		774.21	-282.124		772.427	-666.749		774.405	-1063.35
										765.297	-1.37737		774.773	-280.199		772.828	-668.994		774.969	-1061.4
										765.752	-4.5405		774.785	-292.397		773.253	-670.599		775.77	-1053.37
										766.447	15.7603		776.093	-271.401		774.034	-663.107		776.254	-1053.49
										766.744	-3.07372		776.401	-276.028		774.641	-660.074		776.693	-1054.75
										767.256	-0.74387		777.033	-272.327		774.89	-666.181		776.928	-1061.25
										767.809	5.62167		777.163	-281.515		775.487	-663.386		777.827	-1050.73
										768.105	-13.1237		777.833	-276.834		776.165	-658.52		777.896	-1061.46
										768.855	12.5923		777.71	-292.494		776.754	-655.94		778.714	-1052.98
										769.328	11.1104		778.851	-275.778		776.984	-662.574		779.144	-1054.47
										769.648	-5.53766		779.373	-274.906		777.414	-664.049		779.572	-1056.04
										770.322	12.778		779.545	-283.022		777.943	-662.997		780.194	-1052.6
										770.778	9.63345		780.186	-279.089		778.493	-661.417		780.388	-1060.15
										771.262	9.20675		780.924	-272.676		779.016	-660.519		780.553	-1068.41
										771.698	4.10313		781.097	-280.77		779.174	-668.995		781.009	-1069.24
										772.108	-3.6306		781.541	-281.901		779.872	-663.596		782.102	-1053.75
										772.662	2.80526		782.041	-281.595		780.658	-655.98		782.697	-1051
										773.108	-1.26732		782.505	-282.21		780.717	-666.958		783.402	-1045.46
										773.592	-1.59277		783.091	-279.704		781.046	-671.043		783.375	-1058.63
										774.088	-0.94853		784.11	-266.079		782.015	-658.722		784.554	-1040.94
										774.499	-8.52836		784.167	-277.152		782.337	-662.99		784.614	-1051.91
										774.982	-8.95326		784.307	-286.081		782.789	-663.916		784.732	-1061.4
										775.508	-5.23095		785.048	-279.597		783.592	-655.846		785.583	-1052.11
										776.185	13.2822		785.303	-285.58		783.962	-658.856		785.62	-1063.65
										776.787	24.4686		785.953	-281.403		784.165	-666.184		786.358	-1057.27
										777.074	4.76048		786.199	-287.622		784.515	-669.717		786.981	-1053.81
										777.466	-4.72085		786.685	-287.669		785.161	-665.667		787.74	-1046.87
										778.024	2.16494		787.54	-278.276		785.848	-660.562		788.616	-1036.92
										778.437	-5.24738		787.756	-285.246		785.589	-679.707		788.277	-1058.14
										779.014	3.44101		788.257	-284.917		786.446	-670.278		788.73	-1059.04
										779.578	11.0198		788.857	-282.059		787.03	-667.824		789.321	-1056.39
										780.001	4.55799		789.579	-276.049		787.743	-662.044		790.119	-1048.44
										780.506	6.29277		789.782	-283.365		787.956	-669.106		790.347	-1055.12
										781.017	8.47336		790.451	-278.73		788.731	-661.764		790.4	-1066.25
										781.378	-4.01011		791.17	-272.817		789.59	-652.238		790.87	-1066.75
										781.778	-12.7776		791.565	-275.191		789.857	-657.9		791.782	-1055.86
										782.643	24.4084		791.999	-276.58		789.8	-671.875		792.038	-1061.82
										782.934	4.97822		792.145	-285.365		790.454	-667.638		792.779	-1055.34
										783.348	-2.35285		792.968	-276.763		791.169	-661.816		793.455	-1050.51
										783.822	-3.63837		793.239	-282.338		791.739	-659.713		793.56	-1060.34
										784.337	-1.06213		794.301	-267.632		792.515	-652.335		794.41	-1051.07
										785.038	19.8416		793.908	-290.203		792.466	-666.11		794.477	-1061.86
										785.235	-8.87459		794.82	-279.365		792.793	-670.219		794.811	-1065.83
										785.887	7.30831		795.539	-273.434		793.901	-654.363		795.824	-1052.38
										786.361	5.95049		795.685	-282.214		794.066	-662.644		796.451	-1048.8
										786.621	-16.5429		795.959	-287.691		794.109	-674.04		796.638	-1056.53
										787.256	-1.96563		796.549	-285.082		794.876	-666.885		797.183	-1055.08
										787.787	2.1981		796.934	-287.709		795.417	-665.544		797.639	-1055.88
										788.325	7.0551		797.976	-273.54		796.249	-656.73		797.904	-1061.62
										788.927	18.2495		798.202	-280.237		796.439	-664.387		798.164	-1067.46
										789.118	-10.916		798.884	-275.268		796.76	-668.662		798.756	-1064.8
										789.665	-5.17686		799.382	-275.026		797.537	-661.253		799.191	-1066.16
										790.254	4.74618		799.772	-277.549		797.389	-677.546		799.766	-1063.91
										790.79	9.45063		800.403	-273.876		798.029	-673.645		800.275	-1063.4
										791.223	3.97		800.315	-288.645		799.179	-656.691		800.952	-1058.54
										791.713	4.17019		801.555	-269.363		799.082	-671.7		801.402	-1059.55
										792.132	-2.64796		801.518	-282.828		800.197	-655.634		801.865	-1060.17
										792.69	4.2866		801.996	-283.109		800.019	-672.698		802.027	-1068.54
										793.27	13.3388		802.491	-282.913		800.998	-660.117		802.964	-1057.02
										793.535	-8.61751		803.285	-275.068		801.25	-666.174		803.818	-1047.65
										794.146	3.45907		803.273	-287.887		802.081	-657.394		803.614	-1065.39
										794.419	-17.7057		804.102	-279.158		802.499	-659.18		804.339	-1059.33
										794.931	-15.3631		804.793	-273.962		802.993	-659.036		804.9	-1057.46
										795.693	11.5347		804.915	-283.33		803.206	-666.083		805.348	-1058.47
										796.088	2.48649		805.623	-277.714		803.621	-667.965		805.939	-1055.86
										796.624	7.18243		806.036	-279.624		804.11	-667.922		806.204	-1061.57
										797.025	-1.4613		806.13	-289.725		805.284	-650.353		806.922	-1055.68
										797.444	-8.28412		807.406	-269.536		805.49	-657.594		807.131	-1062.84
										798.028	1.24437		807.277	-285.363		805.675	-665.351		808.129	-1049.76
										798.499	-0.58767		808.355	-270.248		806.257	-662.934		808.641	-1049.16
										798.992	-0.05637		808.46	-280.051		806.802	-661.493		809.284	-1045.19
										799.507	2.68226		808.96	-279.735		807.865	-646.748		809.507	-1051.97
										800.087	11.6916		809.452	-279.665		807.613	-665.731		809.818	-1056.52
										800.377	-7.90195		810.045	-276.977		808.881	-645.741		809.988	-1064.67
										800.894	-4.96501		810.044	-289.505		808.498	-668.057		810.806	-1056.21
										801.333	-9.86952		810.874	-280.732		809.276	-660.629		811.603	-1048.29
										801.868	-5.20754		811.585	-275.019		809.587	-665.182		811.836	-1054.83
										802.336	-7.28317		811.653	-285.806		810.021	-666.562		812.309	-1055.22
										803.002	10.3472		812.389	-279.443		810.839	-658.134		812.913	-1052.26
										803.47	8.33925		813.332	-267.803		811.111	-663.664		813.454	-1050.89
										803.899	2.45106		813.234	-282.795		811.481	-666.69		814.107	-1046.68
										804.387	2.49881		813.76	-281.829		812.36	-656.658		814.013	-1061.61
										804.71	-13.6702		814.32	-279.988		812.453	-666.797		814.537	-1060.69
										805.403	6.42934		815.01	-274.836		813.552	-651.135		815.658	-1044.45
										805.733	-9.12392		815.197	-282.541		813.269	-670.91		815.659	-1056.96
										806.465	14.879		816.096	-271.998		814.018	-664.204		816.409	-1050.22
										806.811	0.914		816.377	-277.301		814.505	-664.236		817.034	-1046.73
										807.369	7.64251		816.608	-283.894		815.12	-661.007		817.23	-1054.23
										807.716	-6.06375		816.889	-289.23		815.874	-654.157		817.609	-1057.03
										808.324	5.60203		817.753	-279.576		816.206	-658.173		817.771	-1065.37
										808.793	3.73806		818.272	-278.799		816.58	-661.095		818.607	-1056.47
										809.098	-14.2751		818.277	-291.164		817.088	-660.587		819.39	-1048.9
										809.719	-1.18883		818.885	-288.092		817.259	-668.728		819.373	-1061.84
										810.204	-1.56841		819.348	-288.744		817.611	-672.206		819.897	-1060.92
										810.844	13.4396		820.109	-281.739		818.338	-666.069		820.812	-1049.98
										811.121	-7.24603		820.325	-288.731		819.318	-653.494		821.731	-1038.94
										811.801	11.5262		820.782	-289.516		819.341	-665.382		822.002	-1044.52
										812.275	10.065		821.914	-273.012		820.062	-659.428		822.059	-1055.55
										812.838	17.5387		822.64	-266.916		820.115	-670.563		822.507	-1056.58
										813.119	-2.88989		822.359	-286.639		821.038	-659.436		822.97	-1057.23
										813.717	7.90431		823.283	-275.468		821.311	-664.947		823.853	-1047.09
										814.229	10.3712		823.555	-280.997		822.037	-658.856		824.039	-1054.85
										814.604	-0.78436		823.963	-283.066		822.125	-669.119		824.616	-1052.59
										815.177	7.53152		824.374	-285.046		822.775	-664.962		825.301	-1047.53
										815.634	4.46158		824.79	-286.871		823.215	-666.185		825.6	-1052.39
										816.146	6.89984		825.792	-273.73		823.599	-668.858		826.104	-1051.96
										816.351	-21.0755		825.953	-282.072		823.78	-676.732		826.298	-1059.51
										817.25	19.3254		826.278	-286.27		825.077	-656.018		827.185	-1049.29
										817.624	8.20407		826.876	-283.476		825.188	-665.672		827.531	-1052.92
										818.041	1.1626		827.306	-284.948		825.939	-658.928		827.739	-1060.11
										818.449	-6.75931		827.743	-286.244		826.54	-656.036		828.482	-1053.57
										818.978	-2.77804		828.411	-281.647		826.453	-670.775		828.927	-1054.7
										819.359	-13.2132		829.264	-272.31		827.395	-659.14		829.621	-1049.41
										819.945	-3.61868		829.194	-286.611		827.463	-669.91		830.465	-1040.28
										820.446	-2.39354		829.933	-280.164		828.546	-654.653		830.682	-1047.24
										820.954	-0.35848		830.139	-287.41		828.744	-662.111		830.837	-1055.78
										821.473	2.63864		830.768	-283.784		829.114	-665.128		831.265	-1057.33
										821.987	5.20272		831.257	-283.778		829.188	-675.75		831.459	-1064.87
										822.316	-10.4758		831.894	-279.946		830.266	-660.621		832.215	-1057.99
										822.818	-9.04921		832.506	-276.778		830.747	-660.787		832.51	-1062.94
										823.543	14.2191		832.443	-290.917		831.273	-659.83		833.237	-1056.81
										823.776	-10.9275		833.823	-268.036		831.702	-661.35		833.742	-1056.36
										824.356	-1.76803		833.828	-280.436		832.407	-655.799		834.38	-1052.55
										824.831	-3.13099		834.204	-283.296		832.977	-653.703		834.942	-1050.65
										825.3	-5.03659		835.239	-269.285		833.041	-664.557		835.219	-1056.05
										825.791	-4.71059		835.533	-274.255		833.451	-666.549		836.088	-1046.29
										826.21	-11.5484		835.853	-278.571		834.126	-661.764		836.244	-1054.83
										826.681	-13.2505		836.153	-283.391		834.606	-661.996		836.858	-1051.57
										827.545	23.802		836.631	-283.656		834.969	-665.177		836.783	-1066.02
										827.731	-5.90587		837.471	-274.614		835.305	-669.082		837.581	-1058.07
										828.294	1.38211		837.909	-275.915		835.802	-668.881		838.513	-1046.72
										828.76	-0.78398		837.983	-286.522		836.487	-663.821		838.284	-1065.06
										829.267	1.02976		838.263	-291.88		837.227	-657.38		839.057	-1057.78
										829.655	-8.78308		839.407	-275.058		837.687	-658.099		839.396	-1061.62
										830.264	3.13938		840.003	-272.275		837.957	-663.673		839.902	-1061.14
										830.736	1.59599		840.439	-273.621		838.343	-666.309		840.706	-1053.05
										831.198	-0.9856		840.426	-286.461		838.69	-669.911		841.2	-1052.89
										831.728	2.9852		840.63	-293.754		839.511	-661.373		841.768	-1050.85
										832.322	13.489		841.479	-284.498		840.274	-654.318		842.178	-1052.85
										832.629	-4.3145		842.103	-281.007		840.222	-668.179		842.319	-1061.75
										833.191	2.96151		842.705	-278.099		840.896	-663.401		843.198	-1051.73
										833.662	1.33907		842.916	-285.208		841.348	-664.353		843.649	-1052.7
										834.325	18.541		843.919	-272.025		841.608	-670.188		843.677	-1064.49
										834.635	0.95962		844.242	-276.26		842.301	-664.937		844.261	-1062.03
										835.08	-3.29944		844.42	-284.188		842.765	-665.551		845.364	-1046.27
										835.604	0.2324		845.109	-279.036		843.193	-667.087		845.319	-1059.92
										836.044	-4.48438		845.505	-281.404		844.081	-656.849		846.055	-1053.57
										836.602	2.27332		845.771	-287.081		844.101	-668.839		846.654	-1050.72
										837.016	-4.97636		846.856	-271.774		845.111	-655.463		846.856	-1058.05
										837.64	8.35254		846.769	-286.537		845.483	-658.425		847.441	-1055.58
										837.799	-24.0157		847.51	-280.037		846.106	-654.985		847.967	-1054.61
										838.722	18.8394		847.964	-280.93		846.345	-661.362		848.559	-1051.95
										839.133	11.2978		848.544	-278.554		846.65	-666.058		848.83	-1057.53
										839.424	-8.11888		848.805	-284.383		847.272	-662.63		849.495	-1052.99
										839.947	-4.63046		849.461	-280.075		847.272	-675.128		849.946	-1053.93
										840.436	-4.58182		849.935	-280.453		847.962	-669.952		850.594	-1049.82
										840.98	0.89858		850.162	-287.15		848.652	-664.801		850.878	-1055.05
										841.507	4.61347		851.127	-274.922		848.921	-670.407		851.199	-1059.33
										841.931	-1.49369		850.984	-291.111		849.798	-660.437		851.944	-1052.77
										842.57	13.1987		852.213	-272.107		850.791	-647.507		852.637	-1047.52
										842.864	-5.9413		852.279	-282.931		850.946	-656.025		852.907	-1053.11
										843.346	-6.43609		853.034	-276.092		851.295	-659.616		853.267	-1056.38
										843.972	7.13173		852.963	-290.422		851.616	-663.894		853.649	-1059.1
										844.55	15.8802		854.127	-273.092		852.837	-645.103		854.569	-1048.04
										844.925	4.77495		854.12	-285.785		852.702	-661.073		854.765	-1055.53
										845.285	-7.83621		854.869	-279.084		853.264	-659.18		855.165	-1057.8
										845.798	-5.35064		855.256	-281.669		853.259	-671.8		855.483	-1062.16
										846.36	1.94231		855.564	-286.308		854.082	-663.231		856.163	-1057.23
										846.906	7.71333		856.642	-271.191		854.51	-664.779		856.451	-1062.36
										847.47	15.0935		856.783	-280.093		855.118	-661.693		857.453	-1049.19
										847.84	3.48203		857.195	-282.048		855.881	-654.649		857.574	-1058.61
										848.142	-14.7929		857.992	-274.109		855.908	-666.48		857.987	-1060.52
										848.811	2.92026		858.415	-275.781		856.814	-655.76		858.435	-1061.56
										849.357	8.6508		858.839	-277.419		856.821	-668.08		858.797	-1064.79
										849.551	-20.2084		859.332	-277.307		857.77	-656.278		859.678	-1054.72
										850.301	5.48724		860.128	-269.425		858.192	-657.97		860.183	-1054.28
										850.872	13.6191		860.037	-284.26		858.778	-655.452		860.754	-1052.15
										851.184	-3.70443		860.462	-285.85		858.932	-664.018		861.308	-1050.47
										851.675	-3.3833		861.383	-274.771		859.475	-662.617		861.691	-1053.16
										852.161	-3.58933		861.554	-282.897		860.454	-650.031		862.452	-1046.2
										852.684	-0.0788		861.882	-287.004		860.63	-658.05		862.689	-1052.61
										853.242	6.70713		862.895	-273.542		860.641	-670.274		862.914	-1059.34
										853.729	6.59377		862.844	-287.355		861.486	-661.093		863.571	-1055.02
										854.231	8.05744		863.41	-285.371		862.248	-654.099		864.273	-1049.53
										854.577	-5.98014		864.45	-271.248		862.613	-657.251		864.318	-1060.89
										855.035	-8.97567		865.358	-260.466		862.851	-663.662		865.45	-1044.39
										855.687	7.12827		864.968	-282.972		863.999	-646.754		865.501	-1055.6
										855.932	-16.7509		865.84	-273.125		863.936	-660.883		866.287	-1047.96
										856.514	-7.50548		865.884	-284.525		864.599	-656.395		866.379	-1058.13
										857.176	9.54115		866.367	-284.644		864.848	-662.522		867.005	-1054.58
										857.641	7.36612		866.983	-281.381		865.316	-663.043		867.664	-1050.2
										857.981	-7.28245		867.815	-272.551		866.159	-653.925		868.078	-1052.11
										858.547	0.46985		867.91	-282.618		866.645	-653.99		868.493	-1053.97
										858.92	-10.8855		868.62	-276.949		867.758	-637.985		868.28	-1071.93
										859.508	-1.06677		868.807	-284.659		867.718	-651.489		869.377	-1056.33
										859.882	-12.2828		869.64	-275.813		867.944	-658.235		870.331	-1044.4
										860.608	11.0486		870.242	-272.904		868.179	-664.72		870.4	-1055.15
										860.894	-8.78164		870.733	-272.816		868.464	-669.912		871.117	-1049.29
										861.396	-7.35976		870.931	-280.259		869.045	-667.52		871.395	-1054.65
										861.962	0.29645		871.183	-286.324		869.566	-666.673		871.582	-1062.39
										862.449	0.10142		871.949	-279.17		870.186	-663.324		872.128	-1060.91
										862.914	-2.17239		872.761	-270.863		870.737	-661.708		872.734	-1057.87
										863.304	-11.8092		872.633	-286.672		871.255	-660.935		873.049	-1062.32
										864.084	16.9029		873.236	-283.717		871.268	-673.091		874.147	-1046.69
										864.38	-1.99929		873.788	-282.087		872.115	-663.913		874.618	-1047.13
										864.93	4.09947		874.239	-283.034		872.821	-658.336		874.759	-1056.01
										865.17	-20.3597		874.964	-276.954		872.933	-667.951		875.284	-1055.06
										865.777	-8.70215		875.433	-277.472		873.383	-668.939		875.748	-1055.68
										866.41	5.65428		875.912	-277.688		874.185	-660.902		876.281	-1054.54
										866.973	12.9525		876.613	-272.242		874.503	-665.235		876.835	-1052.84
										867.322	-0.72933		876.373	-290.895		875.318	-656.88		877.687	-1043.52
										867.786	-3.07155		876.909	-289.675		875.892	-654.681		877.832	-1052.32
										868.131	-17.0656		877.761	-280.338		876.12	-661.328		878.288	-1053.13
										868.783	-0.98721		877.977	-287.337		876.719	-658.509		878.55	-1058.92
										869.192	-8.74312		879.044	-272.477		877.038	-662.821		879.063	-1058.29
										869.779	0.97903		879.262	-279.404		877.088	-674.052		879.839	-1050.91
										870.25	-0.71174		880.306	-265.169		877.986	-663.551		879.893	-1062.04
										870.547	-19.5604		880.987	-260.226		878.542	-661.794		880.675	-1054.5
										871.183	-5.06653		881.404	-262.017		879.27	-655.668		880.81	-1063.56
										871.706	-1.60254		880.973	-285.569		879.701	-657.126		881.502	-1058.35
										872.125	-8.32052		881.844	-275.79		879.86	-665.545		882.288	-1050.68
										872.796	9.65424		881.722	-291.404		880.929	-650.665		882.701	-1052.64
										873.162	-2.33187		882.846	-275.107		881.253	-654.864		883.141	-1053.86
										873.756	8.07636		883.273	-276.686		881.771	-654.109		883.126	-1066.75
										874.103	-5.86513		884.117	-267.546		881.93	-662.545		884.077	-1054.89
										874.707	5.58255		884.268	-276.198		882.468	-661.28		884.644	-1052.86
										875.17	3.15249		884.796	-275.181		883.072	-658.297		885.231	-1050.34
										875.615	-1.12588		884.884	-285.421		883.449	-661.141		885.914	-1045.36
										876.226	10.9858		885.51	-281.899		883.859	-663.128		886.202	-1050.46
										876.575	-2.65861		885.857	-285.486		884.261	-665.336		886.78	-1048.18
										877.113	2.20444		886.612	-278.65		884.889	-661.77		887.021	-1054.49
										877.545	-3.36256		886.806	-286.193		885.173	-666.966		887.195	-1062.55
										877.973	-9.25668		887.325	-285.41		886.102	-655.676		888.341	-1045.67
										878.4	-15.2108		887.821	-285.204		886.034	-669.938		888.589	-1051.83
										879.03	-1.22902		888.543	-279.2		886.896	-660.364		889.291	-1046.36
										879.473	-5.74565		889.17	-275.66		887.232	-664.258		889.393	-1056.24
										879.915	-10.3371		889.552	-278.385		887.912	-659.327		889.91	-1055.5
										880.545	3.76995		890.078	-277.383		888.256	-663.044		890.538	-1051.94
										880.876	-11.7457		890.585	-276.924		888.939	-658.025		890.835	-1056.83
										881.222	-25.7606		890.247	-298.072		888.783	-674.533		891.499	-1052.33
										882.009	3.76568		891.68	-273.87		889.798	-661.021		891.856	-1055.67
										882.424	-3.46484		892.077	-276.197		890.685	-650.817		892.309	-1056.56
										883.133	18.1406		892.285	-283.379		890.808	-660.169		892.478	-1064.76
										883.534	9.77961		892.677	-285.859		891.301	-660.049		893.39	-1053.9
										883.755	-16.6273		893.479	-277.808		891.794	-659.886		893.829	-1055.14
										884.484	7.0979		893.903	-279.452		892.274	-660.121		894.525	-1049.84
										885.039	13.6872		894.011	-289.171		892.97	-654.805		895.345	-1041.32
										885.253	-13.3096		894.829	-280.734		892.98	-667.059		895.142	-1059.03
										885.885	0.91967		895.395	-278.723		893.371	-669.526		895.546	-1061.17
										886.388	2.27354		895.817	-280.415		894.168	-661.605		895.823	-1066.61
										886.888	3.45298		896.35	-279.264		895.116	-649.835		896.932	-1050.68
										887.466	12.4059		897.182	-270.46		895.193	-660.348		897.689	-1043.8
										887.723	-10.4202		897.691	-269.932		895.603	-662.378		898.035	-1047.42
										888.271	-4.47712		898.176	-270.02		896.117	-661.674		897.972	-1061.56
										888.68	-12.2177		898.491	-274.433		896.473	-665.067		899.091	-1045.39
										889.352	5.83359		898.582	-284.62		897.636	-647.772		899.554	-1046.02
										889.627	-15.15		899.227	-280.584		897.51	-663.531		899.71	-1054.55
										890.235	-3.35842		899.552	-284.779		898.157	-659.435		900.296	-1052.02
										890.72	-3.63979		900.571	-271.163		898.195	-670.975		900.808	-1051.42
										891.279	3.29841		900.554	-284.108		898.944	-664.284		901.176	-1054.5
										891.755	2.18169		901.31	-277.243		899.804	-654.746		901.682	-1054.05
										892.226	0.52503		901.733	-278.923		900.245	-655.961		902.133	-1054.99
										892.711	0.29622		902.254	-278.068		900.544	-660.813		902.718	-1052.48
										893.309	11.0118		902.476	-284.897		901.166	-657.369		903.422	-1046.96
										893.697	1.11977		903.291	-276.501		901.777	-654.218		903.61	-1054.66
										894.126	-4.70287		903.513	-283.301		902.302	-653.275		903.937	-1058.78
										894.558	-10.1174		904.374	-273.771		902.602	-658.103		904.333	-1061.16
										894.831	-31.3404		904.896	-272.907		902.891	-663.199		904.723	-1063.66
										895.702	6.37643		904.981	-283.219		903.606	-657.38		905.998	-1043.49
										896.08	-4.52115		905.967	-270.469		903.856	-663.473		906.146	-1052.21
										896.59	-2.32107		906.089	-279.837		904.29	-664.871		906.857	-1046.52
										897.211	10.7396		906.861	-272.559		905.109	-656.383		907.298	-1047.71
										897.747	15.4902		907.077	-279.555		904.941	-673.176		907.831	-1046.57
										898.032	-4.51897		907.618	-278.175		905.873	-661.833		907.859	-1058.35
										898.463	-10.1492		908.353	-271.856		906.584	-656.118		908.709	-1049.07
										899.172	11.5926		908.402	-283.121		906.864	-661.448		909.097	-1051.65
										899.482	-5.80753		908.829	-284.655		907.208	-665.127		909.679	-1049.23
										900.125	9.31361		909.839	-271.3		907.966	-658.201		910.244	-1047.26
										900.436	-8.19571		910.055	-278.267		908.282	-662.627		910.721	-1047.54
										901.027	2.00357		910.459	-280.413		908.511	-669.245		911.491	-1040.32
										901.616	11.9996		911.009	-278.83		909.038	-668.269		911.589	-1050.32
										902.09	10.665		911.864	-269.415		910.011	-655.834		911.478	-1065.67
										902.534	6.26738		912.134	-275.032		910.238	-662.518		912.687	-1047.18
										902.906	-5.20919		912.6	-275.58		911.109	-652.722		913.213	-1046.21
										903.094	-34.5998		913.098	-275.343		911.194	-663.036		913.425	-1053.31
										904.017	8.11609		913.385	-280.482		911.407	-670.09		914.142	-1047.44
										904.266	-15.4169		913.813	-282.022		912.425	-656.504		914.49	-1051.02
										904.838	-7.11557		914.377	-280.078		912.951	-655.521		914.837	-1054.65
										905.524	12.3027		915.199	-271.515		913.099	-664.23		915.437	-1051.78
										905.996	10.8172		915.639	-272.767		913.212	-673.848		916.051	-1048.56
										906.427	5.21198		916.106	-273.291		914.451	-654.611		916.624	-1046.36
										906.889	2.61637		916.461	-276.701		914.544	-664.728		917.179	-1044.65
										907.383	3.21498		916.915	-277.573		915.616	-649.778		917.645	-1045.22
										907.873	3.26495		917.547	-273.89		915.513	-664.903		917.631	-1058.09
										908.245	-7.96247		917.666	-283.335		916.18	-660.322		918.586	-1046.13
										908.877	6.0635		918.454	-275.652		916.806	-656.795		918.929	-1049.82
										909.195	-10.6459		918.94	-275.703		917.123	-661.172		919.178	-1055.95
										909.751	-3.94737		919.32	-278.465		917.608	-661.261		919.639	-1056.65
										910.276	-0.26863		919.283	-291.927		917.548	-675.302		920.08	-1057.88
										910.674	-9.25173		920.153	-282.146		918.512	-663.091		920.855	-1050.52
										911.179	-7.4371		920.633	-282.358		918.657	-671.87		921.608	-1043.72
										911.913	16.5884		921.378	-275.771		919.901	-652.516		921.774	-1051.98
										912.305	7.28742		921.62	-282.079		919.822	-667.056		922.123	-1055.52
										912.707	-1.21962		922.302	-277.099		920.285	-667.686		922.714	-1052.9
										913.308	9.85735		922.614	-281.612		921.059	-660.343		923.563	-1043.65
										913.665	-2.97597		923.007	-284.038		921.486	-661.933		923.818	-1049.63
										914.315	12.9541		923.625	-280.721		921.812	-666.084		924.164	-1053.26
										914.484	-18.451		924.175	-279.11		922.838	-652.276		924.695	-1052.17
										915.197	3.69181		924.843	-274.514		922.726	-667.666		925.392	-1046.8
										915.704	5.52342		924.876	-286.163		923.696	-655.309		925.701	-1051.38
										915.988	-14.5391		925.872	-273.153		923.859	-663.642		926.368	-1046.81
										916.553	-6.97248		926.741	-263.392		924.217	-666.959		926.234	-1062.74
										917.006	-10.3765		926.303	-287.133		925.228	-653.569		927.482	-1043.28
										917.609	0.86575		926.616	-291.598		925.668	-654.812		927.384	-1058.31
										918.149	5.96735		927.389	-284.293		925.557	-670.149		927.78	-1060.68
										918.643	6.58706		928.228	-275.31		926.774	-651.47		928.136	-1064.03
										919.181	11.507		928.383	-283.854		927.224	-652.454		928.69	-1062.36
										919.369	-18.0194		929.029	-279.79		927.328	-662.268		929.271	-1059.96
										920.176	13.392		929.569	-278.49		928.018	-657.103		929.733	-1060.63
										920.588	5.88053		930.2	-274.807		928.683	-652.582		930.512	-1053.18
										921.169	15.0967		930.402	-282.148		929.072	-655.11		930.976	-1053.81
										921.446	-5.73714		930.915	-281.503		929.05	-668.164		931.605	-1050.2
										922.005	1.35578		930.974	-292.506		929.997	-656.41		931.81	-1057.46
										922.545	6.32758		931.754	-284.997		930.287	-661.486		932.368	-1055.66
										922.846	-12.0033		932.584	-276.263		931.121	-652.612		932.965	-1052.87
										923.597	13.8472		932.526	-290.237		931.418	-657.522		933.73	-1045.77
										924.03	8.36701		933.487	-278.131		931.698	-662.844		934.142	-1047.7
										924.446	1.44703		933.639	-286.74		932.175	-663.116		934.422	-1053.05
										924.895	-2.52548		934.1	-287.438		932.345	-671.274		935.056	-1049.29
										925.355	-5.16034		934.764	-282.889		933.923	-643.33		935.418	-1052.54
										925.912	1.49149		935.25	-282.968		933.785	-659.379		936.21	-1044.76
										926.403	1.73476		936.078	-274.267		934.332	-657.887		936.233	-1056.66
										926.763	-10.7767		936.365	-279.386		934.569	-664.307		936.986	-1049.89
										927.226	-13.298		936.531	-287.654		934.804	-670.765		937.216	-1056.48
										927.895	4.6093		937.626	-272.097		935.564	-663.809		937.751	-1055.27
										928.378	4.06064		937.702	-282.65		936.258	-658.55		938.462	-1049.56
										928.674	-14.7964		938.096	-285.076		936.44	-666.385		938.982	-1048.76
										929.298	-1.33803		939.293	-266.9		936.575	-675.41		939.039	-1059.79
										929.699	-9.95628		939.296	-279.33		937.295	-669.495		939.186	-1068.53
										930.352	6.24102		940.15	-269.926		937.885	-666.875		939.904	-1062.64
										930.787	1.05827		940.66	-269.386		938.578	-661.617		940.927	-1048.93
										931.32	5.52974		941.141	-269.561		939.063	-661.698		940.961	-1060.57
										931.808	5.44676		940.556	-297.045		939.481	-663.487		941.53	-1058.5
										932.283	4.1273		941.865	-276.023		939.958	-663.777		942.09	-1056.67
										932.609	-11.7634		942.754	-265.751		940.511	-662.105		942.653	-1054.75
										933.211	-0.52932		942.83	-276.313		941.128	-658.783		943.07	-1056.56
										933.789	8.34085		943.146	-280.71		941.106	-671.847		943.372	-1061.32
										934.037	-15.2861		943.558	-282.645		942.161	-657.308		944.16	-1053.66
										934.688	0.76941		943.81	-288.7		942.026	-673.283		944.228	-1064.4
										935.285	11.4774		944.287	-288.99		942.894	-663.564		945.222	-1051.43
										935.604	-5.22743		945.333	-274.689		943.515	-660.152		946.046	-1042.83
										936.028	-11.4321		946.039	-269.127		944.028	-659.519		946.018	-1056.07
										936.532	-9.98685		946.229	-276.749		944.392	-662.663		946.692	-1051.3
										937.085	-3.479		946.504	-282.197		944.805	-664.6		947.105	-1053.22
										937.699	8.94168		946.61	-291.989		945.155	-668.131		947.381	-1058.64
										938.096	-0.00215		947.808	-273.816		946.071	-657.16		947.808	-1060.21
										938.577	-0.7603		947.996	-281.493		946.258	-664.886		948.913	-1044.41
										939.095	2.18234		949.037	-267.303		946.92	-660.416		948.409	-1069.83
										939.494	-6.50758		949.009	-280.528		946.895	-673.565		949.556	-1052.95
										940.088	3.8582		949.592	-278.095		947.956	-658.878		949.673	-1062.45
										940.433	-10.1156		949.999	-280.155		948.391	-660.251		950.322	-1058.32
										940.958	-6.52242		950.871	-270.334		948.916	-659.293		950.934	-1055.13
										941.519	0.73132		951.142	-275.903		949.193	-664.71		951.359	-1056.75
[truncated: 51 more rows]

## Sheet: Fig.2D
Force (bin center)	Frequency(%)	Frequency(%)			Insert histograms	Contour length (bin center)	Frequency(%)	Frequency(%)			curve1			curve2			curve3			curve4
	Pair#1	pair#2					Pair#1	pair#2			Distance (nm)	Force (pN)		Distance (nm)	Force (pN)		Distance (nm)	Force (pN)		Distance (nm)	Force (pN)
16	71.2389	59.9609				8	71.2389	59.9609			-16.4897	-716.062		-16.9153	397.187		-11.4015	-122.413		-17.2136	-745.676
48	0.44248	0.09766				24	0	0			-15.7575	-687.442		-16.5224	387.962		-10.9512	-125.989		-16.6898	-742.223
80	1.76991	1.5625				40	0	0			-15.4974	-714.075		-16.1568	376.176		-10.5147	-131.042		-16.1686	-739.03
112	4.86726	3.125				56	0	0			-15.2173	-738.472		-15.8985	353.944		-9.92261	-120.936		-15.8267	-753.164
144	4.42478	4.78516				72	0	0.09766			-14.7116	-736.379		-15.2755	367.001		-9.75344	-151.708		-15.5192	-770.571
176	2.65487	4.88281				88	0	0.09766			-14.2514	-739.634		-14.9908	347.371		-9.27141	-152.334		-15.0981	-777.006
208	4.86726	3.125				104	0	0.19531			-14.0486	-773.029		-14.7007	328.219		-8.90306	-163.897		-14.7644	-791.939
240	3.9823	2.73438				120	0	0.68359			-13.411	-755.536		-14.205	328.945		-8.61839	-183.507		-14.3933	-803.234
272	2.65487	3.61328				136	0	1.75781			-13.0027	-764.868		-13.8494	316.17		-7.99812	-170.725		-14.0704	-819.167
304	1.32743	3.32031				152	0	2.05078			-12.7325	-790.329		-13.5975	293.376		-7.80439	-199.181		-13.8121	-841.315
336	0.44248	2.05078				168	0	1.17188			-12.1923	-784.256		-13.0854	295.746		-7.27689	-195.326		-13.3592	-844.686
368	0	1.85547				184	0	0.58594			-11.9413	-811.938		-12.8089	275.299		-6.94037	-209.929		-12.9145	-848.917
400	0.88496	1.36719				200	0	0.58594			-11.6257	-832.14		-12.4388	263.912		-6.67298	-231.293		-12.6371	-869.228
432	0	1.36719				216	0	0.29297			-10.9963	-815.611		-12.1214	247.46		-6.16094	-228.977		-12.2833	-882.177
464	0	0.48828				232	0	0			-10.6907	-836.926		-11.6021	250.425		-5.88991	-249.874		-11.8585	-888.285
496	0	1.07422				248	0	0.09766			-10.1432	-830.012		-11.3547	227.235		-5.44516	-254.11		-11.5466	-905.257
528	0.44248	0.68359				264	0.44248	0			-9.9886	-869.059		-10.969	217.318		-5.12684	-270.425		-11.0564	-905.075
560	0	0.97656				280	0	0			-9.61389	-882.321		-10.5443	211.18		-4.71575	-277.859		-10.7126	-919.006
592	0	0.48828				296	0.44248	0			-9.25646	-897.56		-10.2023	197.114		-4.31466	-286.294		-10.3151	-927.715
624	0	0.19531				312	0	0			-8.71258	-891.015		-9.83308	185.648		-3.9254	-295.79		-9.94313	-938.873
656	0	0.68359				328	0	0			-8.32241	-902.505		-9.52112	168.573		-3.60526	-312.037		-9.70393	-962.966
688	0	0.29297				344	0.44248	0.19531			-7.82128	-900.903		-9.11458	160.702		-3.2642	-326.179		-9.13913	-955.553
720	0	0.39063				360	0	0.19531			-7.24011	-890.004		-8.81626	142.418		-2.95861	-343.813		-8.89084	-978.628
752	0	0				376	0.88496	0.29297			-6.99182	-918.129		-8.2833	146.754		-2.7858	-374.264		-8.36697	-975.223
784	0	0.29297				392	0	0.29297			-6.49705	-917.316		-7.824	144.003		-2.08458	-353.651		-8.09594	-996.191
816	0	0.09766				408	0	0.29297			-6.14053	-932.673		-7.27376	149.935		-1.84629	-377.739		-7.61846	-997.15
848	0	0				424	0	0.68359			-5.74763	-943.877		-7.16826	113.037		-1.37336	-379.246		-7.2201	-1005.84
880	0	0				440	0.44248	1.5625			-5.03822	-917.967		-6.68532	112.554		-0.85494	-376.308		-6.8654	-1018.72
912	0	0				456	0.88496	1.17188			-4.8154	-948.949		-6.1469	117.353		-0.46659	-385.957		-6.38155	-1019.15
944	0	0.19531				472	2.21239	0.97656			-4.36065	-952.884		-5.80129	103.646		-0.12826	-400.409		-5.86404	-1016.24
976	0	0				488	1.76991	0.87891			-3.93682	-960.371		-5.30925	103.96		0.19279	-416.458		-5.39929	-1018.52
1008	0	0				504	2.65487	1.75781			-3.70126	-989.928		-4.86451	99.8342		0.75486	-409.367		-5.03913	-1030.87
1040	0	0.09766				520	2.21239	1.95313			-3.08827	-975.302		-4.57347	80.7551		1.12775	-420.452		-4.57165	-1032.82
1072	0	0				536	1.32743	1.75781			-2.44798	-957.556		-4.11145	78.2588		1.54885	-426.971		-4.04505	-1029.15
1104	0	0				552	0.44248	2.44141			-2.04235	-967.218		-3.57666	82.7474		1.86444	-443.564		-3.68671	-1041.65
1136	0	0.09766				568	1.76991	1.26953			-1.71402	-985.829		-3.2738	64.8374		2.41742	-437.32		-3.26471	-1047.99
1168	0	0.09766				584	2.65487	2.44141			-1.18378	-980.916		-2.82724	60.8511		2.85034	-442.635		-2.7181	-1042.4
1200	0	0				600	0.44248	1.5625			-0.80634	-993.922		-2.60441	35.2781		3.21323	-454.769		-2.19241	-1038.77
1232	0	0				616	0.44248	2.24609			-0.33886	-996.248		-2.12966	33.9905		3.60613	-463.936		-2.04871	-1072
1264	0	0				632	2.65487	1.36719			0.07132	-1005.39		-1.38387	58.829		4.08179	-465.133		-1.54031	-1070.08
1296	0	0				648	0	1.5625			0.56518	-1004.74		-0.95095	53.445		4.52199	-469.765		-1.12376	-1076.94
1328	0	0				664	1.76991	1.85547			1.20546	-986.957		-0.71812	28.8208		4.94127	-476.421		-0.45073	-1059.08
1360	0	0				680	0.88496	0.87891			1.56835	-1001.61		-0.1606	35.5326		5.4142	-477.875		-0.02782	-1065.38
1392	0	0				696	0.88496	0.97656			2.0904	-997.563		0.14954	18.3579		5.77527	-490.149		0.02584	-1107.29
1424	0	0				712	0.88496	1.17188			2.57971	-997.453		0.50879	5.87875		6.19091	-497.124		0.76708	-1082.9
1456	0	0				728	0.44248	0.78125			3.06992	-997.178		0.96171	2.56301		6.54289	-510.271		0.98809	-1108.63
1488	0	0				744	0.44248	0.39063			3.42372	-1012.87		1.30459	-11.5036		7.06585	-506.846		1.42829	-1113.31
1520	0	0				760	0.44248	0.68359			3.87665	-1017.03		1.9185	0.59564		7.60063	-502.37		2.02673	-1102.61
1552	0	0				776	0	0.78125			4.62698	-986.367		2.34415	-5.41203		8.00353	-510.575		2.45056	-1108.83
1584	0	0				792	0	0			5.13448	-984.097		2.76161	-12.2421		8.30094	-529.03		2.95533	-1107.19
1616	0	0				808	0	0			5.49373	-999.129		3.1154	-25.1559		8.92485	-515.913		3.43099	-1108.44
1648	0	0				824	0	0			5.72201	-1029.5		3.642	-21.4612		9.19133	-537.303		3.91484	-1108.82
1680	0	0				840	0.88496	0			6.24679	-1025.27		3.93758	-40.0711		9.73976	-531.484		4.32957	-1115.96
1712	0	0				856	0	0			6.88616	-1007.51		4.38232	-44.2252		10.2145	-532.743		4.65699	-1131.42
1744	0	0				872	0	0			7.38729	-1006.06		4.87345	-43.9438		10.5556	-546.926		4.93439	-1151.77
1776	0	0				888	0	0			7.88388	-1005.03		5.28181	-51.6826		11.044	-546.913		5.62015	-1132.68
1808	0	0				904	0	0			8.27678	-1016.16		5.61196	-66.9437		11.4569	-554.212		5.93119	-1149.77
1840	0	0				920	0	0			8.71698	-1021.73		6.24952	-52.5296		11.827	-565.547		6.39322	-1152.3
1872	0	0				936	0	0			9.37909	-1001.38		6.48599	-76.7674		12.41	-556.395		7.06261	-1134.81
1904	0	0				952	0	0			9.64466	-1027.44		7.06624	-67.9032		12.8993	-556.334		7.34546	-1154.59
1936	0	0				968	0	0			10.1576	-1024.6		7.6747	-56.3482		13.2941	-565.351		7.85841	-1152.24
1968	0	0				984	0	0			10.6606	-1022.78		8.16037	-56.5791		13.5696	-585.863		8.28224	-1158.4
2000	0	0				1000	0	0			11.1863	-1018.46		8.66332	-55.1303		14.0144	-590.031		8.49142	-1185.33
											11.7219	-1012.87		9.09078	-61.0233		14.5046	-589.815		9.07532	-1176.1
											12.2476	-1008.43		9.49369	-69.2377		14.9421	-594.717		9.49369	-1182.83
											12.6205	-1021.96		10.0185	-65.6999		15.3495	-602.502		9.8493	-1195.61
											13.0453	-1029.37		10.3059	-85.0921		15.7206	-613.818		10.3914	-1190.38
											13.4827	-1035.24		10.8552	-79.2056		16.2981	-605.154		10.7424	-1203.63
											14.0912	-1021.22		11.5237	-61.7727		17.0575	-578.973		11.2044	-1206.14
											14.4904	-1031.55		11.9202	-70.6012		17.4104	-592.016		11.6492	-1210.37
											14.9061	-1040.07		12.1894	-91.775		17.8606	-595.654		12.0203	-1221.62
											15.4927	-1028.51		12.7588	-83.9518		18.6091	-570.611		12.6105	-1211.77
											16.0948	-1015.18		13.1489	-93.4161		18.8392	-595.445		12.9534	-1225.76
											16.5095	-1023.84		13.5491	-101.849		19.1294	-614.576		13.4809	-1222.03
											16.9124	-1033.76		13.9902	-106.441		19.7851	-598.378		14.0239	-1216.7
											17.4936	-1022.87		14.455	-108.656		20.6246	-564.554		14.4841	-1219.39
											17.9092	-1031.41		14.9752	-105.584		21.1175	-564.098		14.837	-1232.46
											18.5077	-1018.47		15.4691	-105.041		21.7478	-550.359		15.2826	-1236.56
											18.9843	-1019.78		15.8429	-116.103		22.0643	-566.915		15.7064	-1242.79
											19.3972	-1028.63		16.1757	-131.102		22.5982	-562.486		16.0548	-1256.22
											19.9338	-1022.92		16.947	-103.761		22.8929	-581.179		16.5441	-1256.16
											20.2212	-1046.47		17.6264	-85.2846		23.7132	-549.158		16.7951	-1278.98
											20.8933	-1024.89		18.2094	-76.1936		24.0216	-566.51		17.299	-1277.49
											21.3117	-1033.04		18.6287	-82.8063		24.5281	-564.681		17.8629	-1270.19
											21.8592	-1026.07		19.1489	-79.7345		24.9583	-570.317		18.5295	-1252.99
											22.3067	-1030.91		19.6282	-80.5925		25.3249	-581.989		18.9788	-1256.72
											22.815	-1028.5		19.912	-100.357		26.0325	-560.883		19.5491	-1248.82
											23.268	-1032.61		20.4804	-92.5471		26.2753	-584.478		19.9547	-1256.74
											23.7773	-1030.11		20.9861	-90.8873		26.9374	-567.698		20.5568	-1245.74
											24.2284	-1034.43		21.3953	-98.5575		27.2193	-587.622		20.8633	-1263.33
											24.6995	-1036.46		21.761	-110.379		27.8142	-577.354		21.5554	-1243.59
											25.1897	-1036.26		22.1175	-123.069		28.2907	-578.429		21.7846	-1268.61
											25.6791	-1036.08		22.8787	-96.6727		28.9656	-560.487		22.3348	-1262.61
											26.072	-1047.24		23.1898	-113.771		29.2366	-581.387		22.7887	-1265.93
											26.6222	-1039.92		23.5317	-127.916		29.8232	-571.903		23.3171	-1262.04
											27.167	-1033.32		24.1693	-113.46		30.1998	-582.655		23.7264	-1269.6
											27.5572	-1044.83		24.7395	-105.549		30.5026	-600.502		24.2029	-1270.77
											28.2829	-1017.04		25.1888	-109.35		31.2029	-580.056		24.6104	-1278.5
											28.6931	-1026.17		25.8282	-94.8056		31.7732	-572.177		25.0806	-1280.29
											29.0669	-1039.47		26.293	-96.9919		32.3671	-561.951		25.5863	-1278.56
											29.629	-1030.83		26.7695	-98.1287		33.0328	-544.837		25.8409	-1301.13
											30.0819	-1035.02		27.076	-115.663		33.3612	-560.249		26.3994	-1294.31
											30.6049	-1030.9		27.6954	-103.015		33.8159	-563.437		26.9542	-1287.92
											31.2734	-1009.79		28.4103	-81.1822		34.1151	-581.703		27.2479	-1306.69
											31.6726	-1020.2		28.9842	-72.882		34.7136	-571.078		27.5917	-1320.58
											32.0992	-1027.46		29.3461	-85.0902		35.2083	-570.446		28.1101	-1317.7
											32.4293	-1045.9		29.8245	-86.066		35.4903	-590.359		28.3721	-1339.48
											32.9468	-1042.46		30.3466	-82.7678		35.9087	-597.028		28.9341	-1332.33
											33.478	-1037.39		30.7959	-86.5061		36.2734	-609.014		29.3862	-1335.81
											33.9455	-1039.84		31.4298	-72.4583		36.8873	-596.813		29.8291	-1340.22
											34.5193	-1029.77		31.9291	-71.4251		37.5548	-579.551		30.3466	-1337.37
											34.8186	-1051.91		32.413	-71.8509		37.9132	-592.073		31.1197	-1309.87
											35.3097	-1051.52		32.7786	-83.6844		38.448	-587.551		31.4189	-1328.12
											35.8472	-1045.77		33.2988	-80.5309		38.839	-596.957		32.3611	-1284.34
											36.3593	-1043.01		34.0137	-58.6966		39.3757	-592.277		32.8231	-1286.82
											36.7649	-1052.68		34.3884	-69.6326		40.1169	-567.887		33.6526	-1253.9
											37.2969	-1047.54		34.7522	-81.6385		40.8608	-543.138		34.0846	-1259.39
											37.7853	-1047.54		35.3179	-74.1945		41.4657	-531.942		34.402	-1275.86
											38.2201	-1053.69		35.7517	-79.4593		42.0714	-520.599		35.0641	-1259.03
											38.522	-1075.5		36.2983	-73.7799		42.7708	-500.241		35.7453	-1240.41
											39.0304	-1073.21		36.7967	-72.8409		43.2819	-498.029		36.2565	-1238.21
											39.567	-1067.45		37.1714	-83.77		43.5739	-516.968		36.6048	-1251.72
											40.1418	-1057.4		37.6271	-86.9364		44.3115	-492.867		37.357	-1226.25
											40.5566	-1065.93		38.2837	-70.6374		44.6698	-505.439		37.8226	-1228.43
											40.9749	-1074.17		38.5611	-90.9524		45.1782	-503.477		38.2765	-1231.76
											41.4579	-1074.68		38.924	-103.094		45.6757	-502.584		38.7148	-1236.56
											41.9599	-1073.16		39.3269	-111.352		46.075	-511.146		39.1469	-1241.97
											42.3428	-1085.45		39.778	-114.912		46.7326	-494.829		39.5925	-1246.02
											42.7848	-1090.83		40.2728	-114.291		47.15	-501.656		40.3929	-1215.92
											43.5352	-1060.16		40.8203	-108.567		47.5365	-511.413		40.9076	-1213.37
											44.22	-1037.15		41.1896	-120.028		47.9858	-515.153		41.2914	-1223.43
											44.6457	-1044.47		41.9708	-91.7772		48.4588	-516.638		41.7689	-1224.47
											45.0476	-1054.52		42.2464	-112.291		49.0127	-510.301		42.1946	-1230.47
											45.2486	-1088.17		42.7012	-115.518		49.4301	-517.137		42.7576	-1223.33
											45.9835	-1059.25		43.5715	-78.6592		49.9312	-515.883		43.2923	-1218.77
											46.2027	-1090.72		44.0117	-83.2502		50.5433	-503.941		43.7334	-1223.37
											46.8412	-1073.14		44.4756	-85.5818		51.0053	-506.501		44.1773	-1227.63
											47.3923	-1065.82		44.8057	-100.848		51.6475	-491.606		44.6848	-1225.79
											47.7843	-1077.1		45.3587	-94.629		52.0467	-500.16		45.2596	-1217.4
											48.2218	-1082.95		45.8789	-91.5687		52.4969	-503.87		45.8025	-1212.13
											48.8412	-1067.59		46.2773	-100.191		52.9608	-506.242		46.17	-1223.77
											49.3132	-1069.49		46.8303	-93.995		53.2718	-523.267		46.5192	-1237.16
											49.7643	-1073.88		47.3778	-88.2159		53.9339	-506.503		47.3978	-1199.55
											50.461	-1049.42		47.7398	-100.426		54.5624	-492.945		47.7943	-1208.38
											50.9548	-1048.79		48.1972	-103.417		55.0117	-496.745		48.1481	-1221.3
											51.3359	-1061.29		48.5665	-114.897		55.3164	-514.433		48.5447	-1230.19
											51.7224	-1073.23		48.9285	-127.086		55.6292	-531.347		49.004	-1232.97
											52.1508	-1080.19		49.4523	-123.581		56.2386	-519.701		49.7616	-1206.92
											52.8338	-1057.44		50.2163	-97.0456		56.6706	-525.091		50.3245	-1199.74
											53.2813	-1062.2		50.3073	-135.298		57.3718	-504.547		50.6219	-1218.11
											53.6669	-1074.16		50.8739	-127.777		57.8093	-509.401		51.2422	-1205.4
											54.4	-1045.55		51.3905	-125.009		58.1576	-522.961		51.6524	-1212.95
											54.9193	-1041.87		51.7361	-138.799		58.7142	-516.328		52.0408	-1222.53
											55.1603	-1070.84		52.4391	-118.096		59.109	-525.329		52.8638	-1190.29
											55.5641	-1080.73		52.9239	-118.414		59.5655	-528.391		53.4414	-1181.67
											56.1408	-1070.38		53.254	-133.669		60.1885	-515.418		53.837	-1190.59
											56.6701	-1065.58		53.8334	-124.91		60.5087	-531.629		54.5401	-1169.83
											57.264	-1053.13		54.3836	-118.868		61.1508	-516.74		54.7565	-1196.06
											57.6178	-1068.89		54.8038	-125.455		61.4409	-535.891		55.3204	-1188.76
											58.3226	-1043.51		55.455	-109.712		62.1885	-510.832		55.8006	-1189.49
											58.6819	-1058.65		55.9225	-111.708		62.4177	-535.876		56.2626	-1192.08
											58.9838	-1080.46		56.5437	-98.9379		63.1662	-510.747		56.5737	-1209.17
											59.4568	-1082.17		56.9311	-108.663		63.3545	-539.644		57.1858	-1197.17
											60.0088	-1074.74		57.4932	-101.495		63.9984	-524.611		57.6469	-1199.77
											60.7073	-1050.09		57.7469	-124.167		64.3176	-540.905		58.0216	-1210.78
											61.0702	-1064.74		58.2362	-124.009		64.9988	-522.302		58.7183	-1190.61
											61.6805	-1050.45		58.7537	-121.198		65.349	-535.648		59.1175	-1199.23
											62.0025	-1069.99		59.4895	-97.3737		65.7519	-543.893		59.595	-1200.27
											62.4654	-1072.94		59.756	-118.717		66.1648	-551.123		60.0097	-1207.39
											63.1066	-1054.96		60.1562	-127.197		66.7714	-539.748		60.5145	-1205.78
											63.6359	-1050.2		60.5882	-132.632		67.1471	-550.558		60.9447	-1211.31
											63.947	-1070.94		61.1521	-125.343		67.5991	-554.073		61.504	-1204.49
											64.2917	-1087.69		61.5841	-130.817		68.1884	-544.32		62.0134	-1202.45
											65.0647	-1054.43		61.9615	-141.477		68.7823	-534.096		62.4881	-1203.76
											65.404	-1071.84		62.6291	-124.142		69.4253	-519.16		62.7591	-1224.69
											65.9233	-1068.17		63.3376	-102.92		69.7109	-538.683		63.2212	-1227.2
											66.5508	-1051.82		63.6432	-120.543		70.2212	-536.591		63.9742	-1201.66
											67.1511	-1038.75		64.1261	-121.039		70.7177	-535.826		64.3044	-1216.91
											67.4731	-1058.21		64.6118	-121.255		71.3007	-526.665		65.0029	-1196.62
											67.9378	-1060.97		65.1402	-117.419		71.7036	-534.85		65.0856	-1235.73
											68.4162	-1062.04		65.4885	-130.921		72.1893	-535.105		65.6359	-1229.78
											68.8473	-1068.79		65.8814	-140.076		72.6722	-535.62		66.1998	-1222.5
											69.4148	-1059.46		66.4872	-128.757		72.8869	-562.026		66.7437	-1217.13
											70.0342	-1044.15		66.8009	-145.617		73.6027	-540.065		67.1811	-1222
											70.3807	-1060.68		67.3621	-138.612		74.1938	-530.164		67.6786	-1221.09
											70.7818	-1070.87		67.634	-159.434		74.4294	-554.521		68.0333	-1233.95
											71.3284	-1064.05		68.2189	-150.171		74.9187	-554.406		68.9955	-1188.23
											71.8295	-1062.61		68.549	-165.347		75.458	-549.466		69.3903	-1197.28
											72.2161	-1074.44		69.0174	-167.314		75.9983	-544.481		69.956	-1189.78
											72.6445	-1081.52		69.725	-146.163		76.2284	-569.383		70.5099	-1183.47
											73.3184	-1059.76		70.0633	-160.633		76.8368	-557.777		70.7673	-1205.72
											73.8723	-1052.08		70.4407	-171.31		77.1906	-570.728		71.4012	-1191.66
											74.3434	-1054.03		70.9219	-171.966		77.7272	-566.095		72.1115	-1170.27
											74.679	-1071.94		71.5603	-157.52		78.2556	-562.22		72.5853	-1171.6
											75.1983	-1068.22		72.046	-157.721		78.694	-567.027		72.6808	-1209.54
											75.503	-1089.76		72.7381	-138.068		79.3443	-551.383		73.4057	-1186.73
											76.3634	-1046.16		73.433	-118.104		79.8545	-549.254		73.7122	-1204.24
											76.6972	-1064.25		73.794	-130.413		80.2356	-559.543		74.3625	-1188.57
											77.1528	-1068.04		74.1624	-141.99		80.8304	-549.258		74.7354	-1199.7
											77.8449	-1044.26		74.8536	-122.426		81.5025	-531.547		75.3093	-1191.48
											78.1114	-1070.15		75.3911	-117.65		81.6999	-559.622		75.7567	-1195.35
											78.5371	-1077.47		76.0523	-100.998		82.031	-574.746		76.4261	-1177.9
											79.2255	-1054.01		76.2542	-128.554		82.5812	-568.82		76.849	-1184.18
											79.5512	-1073.08		76.6599	-136.509		83.2024	-555.984		77.2629	-1191.39
											80.0705	-1069.47		77.3002	-121.887		83.9991	-526.238		77.6167	-1204.36
											80.5261	-1073.27		77.9632	-105.039		83.9582	-577.284		78.1242	-1202.5
											81.1719	-1054.85		78.4079	-109.202		84.6085	-561.635		78.7672	-1187.54
											81.5266	-1070.4		78.9791	-101.267		85.1787	-553.696		79.2919	-1184.01
											81.8749	-1086.84		79.4638	-101.572		85.6043	-559.777		80.3042	-1133.5
											82.467	-1074.67		79.9759	-99.2569		85.9654	-572.009		80.4379	-1167.66
											83.0673	-1061.59		80.5252	-93.396		86.502	-567.366		81.1382	-1147.23
											83.7685	-1036.6		81.1437	-80.8102		86.7658	-589.003		81.6166	-1148.2
											84.0541	-1060.29		81.5329	-90.3187		87.5661	-558.899		81.9959	-1158.67
											84.5061	-1064.58		82.0659	-86.0324		88.0745	-556.968		82.7035	-1137.52
											84.9881	-1065.3		82.648	-77.0206		88.2892	-583.353		83.0964	-1146.73
											85.3874	-1075.69		82.9645	-93.5212		88.7448	-586.481		83.3519	-1169.13
											85.8885	-1074.2		83.5165	-87.4184		89.2823	-581.714		84.0577	-1148.21
											86.4588	-1064.61		83.9849	-89.2982		89.8917	-570.015		84.3778	-1164.4
											86.9208	-1067.64		84.4915	-87.5618		90.3828	-569.72		84.9545	-1155.9
											87.3792	-1071.18		84.7853	-106.278		90.7266	-583.681		85.2282	-1176.53
											87.8212	-1076.58		85.1955	-113.826		91.1786	-587.14		85.8394	-1164.73
											88.285	-1079.36		85.7193	-110.449		91.5006	-603.186		86.3551	-1162.02
											88.8507	-1070.33		86.2196	-109.29		92.4992	-553.994		86.9508	-1151.66
											89.3028	-1074.6		86.7316	-106.989		92.9467	-557.882		87.2837	-1166.64
											89.8012	-1073.42		87.2555	-103.489		93.275	-573.346		87.9276	-1151.66
											90.376	-1063.21		87.5956	-117.828		93.4606	-602.556		88.5306	-1140.58
											90.888	-1060.49		87.9731	-128.524		94.0636	-591.495		88.9717	-1145.15
											91.2281	-1077.75		88.5633	-118.652		94.8576	-561.943		89.4037	-1150.56
											91.7357	-1075.49		88.9035	-132.961		95.3842	-558.258		89.9812	-1141.96
											92.2868	-1068.14		89.4364	-128.604		95.968	-549.087		90.4042	-1148.24
											92.7343	-1072.97		89.833	-137.509		96.4555	-549.161		90.787	-1158.42
											93.0717	-1090.55		90.3578	-133.988		96.9849	-545.113		91.21	-1164.66
											93.5674	-1089.72		90.8353	-135.025		97.3196	-560.003		91.7939	-1155.43
											94.1867	-1074.33		91.4764	-120.238		97.9689	-544.437		92.1213	-1170.95
											94.6106	-1081.96		91.7993	-136.182		98.2254	-566.743		92.9216	-1140.85
											95.1526	-1075.65		92.2804	-136.896		98.8311	-555.43		93.1445	-1166.45
											95.5455	-1086.78		92.9607	-118.324		99.415	-546.204		93.6183	-1167.84
											96.1067	-1078.25		93.5983	-103.946		99.8134	-554.886		94.1595	-1162.72
											96.4268	-1097.9		93.9985	-112.461		100.314	-553.739		94.8161	-1146.55
											97.1008	-1076.12		94.456	-115.399		100.635	-569.899		95.2763	-1149.18
											97.4536	-1092.03		95.1972	-91.0543		101.078	-574.244		95.5546	-1169.44
											98.0112	-1083.87		95.4937	-109.511		101.843	-547.453		96.1294	-1161.08
											98.2649	-1111.38		95.8629	-120.956		102.28	-552.438		96.5642	-1166.27
											98.9143	-1092.51		96.546	-102.17		102.733	-555.868		97.2581	-1146.46
											99.6173	-1067.39		97.1572	-90.3465		103.172	-560.582		97.5264	-1167.64
											99.8438	-1097.93		97.4555	-108.694		103.642	-562.333		98.1594	-1153.66
											100.466	-1082.26		97.8129	-121.338		104.127	-562.635		98.5814	-1160.03
											100.982	-1079.07		98.3331	-118.253		104.55	-568.979		99.0771	-1159.32
											101.604	-1063.44		98.9252	-108.208		105.088	-564.234		99.4482	-1170.7
											101.935	-1081.78		99.3145	-117.738		105.422	-578.996		100.081	-1156.68
											102.395	-1085.07		99.6992	-127.701		106.028	-567.712		100.5	-1163.47
											103.015	-1069.62		100.394	-107.83		106.531	-566.261		100.87	-1174.81
											103.416	-1079.82		100.803	-115.383		106.952	-572.729		101.5	-1161.11
											104.013	-1067.17		101.354	-109.346		107.408	-575.885		102.003	-1159.73
											104.34	-1085.95		101.79	-114.389		107.74	-590.928		102.452	-1163.48
											104.836	-1085.15		102.154	-126.396		108.374	-576.798		102.865	-1170.7
											105.293	-1088.75		102.842	-107.161		108.816	-581.246		103.471	-1159.36
											105.695	-1098.94		103.225	-117.263		109.312	-580.575		103.937	-1161.61
											106.367	-1077.35		103.608	-127.485		109.721	-588.242		104.358	-1168.03
											106.811	-1082.44		104.162	-121.093		110.214	-587.72		104.951	-1157.98
											107.207	-1093.29		104.567	-129.187		110.836	-574.792		105.321	-1169.32
											107.757	-1086.11		104.961	-138.321		111.338	-573.463		105.799	-1170.24
											108.125	-1100.19		105.534	-130.072		111.695	-586.166		106.306	-1168.48
											108.563	-1106.02		106.062	-126.235		112.141	-590.312		106.96	-1152.5
											109.102	-1100.08		106.529	-128.346		112.841	-569.809		107.309	-1165.92
											109.574	-1102.07		106.907	-138.914		113.47	-556.228		107.689	-1176.33
											110.029	-1105.85		107.531	-125.853		113.799	-571.678		108.284	-1166.09
											110.565	-1100.28		108.191	-109.28		114.442	-556.721		108.812	-1162.24
											110.884	-1120.04		108.463	-130.156		114.734	-575.615		109.364	-1156.07
											111.591	-1094.49		108.796	-145.13		115.443	-554.351		109.685	-1172.24
											112.012	-1102.44		109.47	-127.191		115.919	-555.483		110.275	-1162.38
											112.532	-1098.64		109.953	-127.707		116.45	-551.385		110.648	-1173.6
											112.923	-1110.06		110.518	-120.298		116.788	-565.812		111.298	-1157.94
											113.436	-1107.17		111.117	-109.595		117.391	-554.781		111.867	-1150.09
											113.773	-1124.83		111.751	-95.6011		117.646	-577.322		112.176	-1167.42
											114.271	-1123.65		112.378	-82.1769		118.238	-567.332		112.698	-1164.2
											114.86	-1111.84		112.855	-83.2494		118.791	-561.07		113.17	-1165.79
											115.373	-1109.02		113.338	-83.769		119.211	-567.61		113.602	-1171.2
											115.975	-1095.65		113.902	-76.4885		119.764	-561.366		114.02	-1177.95
											116.259	-1119.53		114.255	-89.4885		120.114	-574.687		114.571	-1171.82
											116.875	-1104.67		114.76	-87.8385		120.559	-578.873		115.08	-1169.88
											117.294	-1112.71		115.141	-98.1579		121.061	-577.536		115.642	-1162.78
											117.718	-1120.23		115.828	-79.0612		121.629	-569.784		116.046	-1170.93
											118.076	-1135.41		116.056	-104.08		121.975	-583.597		116.419	-1181.94
											118.648	-1125.73		116.548	-103.749		122.551	-575.123		117.023	-1170.86
											119.065	-1134.01		117.01	-106.363		123.075	-571.7		117.464	-1175.39
											119.531	-1136.73		117.577	-98.7183		123.734	-555.16		117.996	-1171.15
											119.924	-1147.87		117.857	-118.772		124.027	-574.046		118.497	-1170.01
											120.693	-1114.91		118.387	-114.833		124.565	-569.204		118.983	-1170.19
											120.892	-1148.79		118.964	-106.2		125.132	-561.675		119.583	-1159.45
											121.322	-1155.67		119.428	-108.569		125.608	-562.878		119.806	-1184.94
											121.925	-1142.11		119.951	-105.283		126.138	-558.796		120.594	-1156.08
											122.483	-1133.97		120.591	-90.5486		126.453	-575.426		120.743	-1188.8
											122.799	-1154.09		121.179	-80.9644		127.012	-568.669		121.324	-1179.77
											123.187	-1165.95		121.586	-88.7916		127.523	-566.508		122.026	-1159.16
											123.636	-1170.44		122.32	-65.122		128.034	-564.254		122.281	-1181.68
											124.088	-1174.73		122.561	-88.9875		128.452	-571.094		122.991	-1160.32
											124.589	-1173.16		123.258	-68.8412		128.782	-586.377		123.335	-1174.26
											125.323	-1144.48		123.75	-68.4437		129.538	-560.471		123.823	-1174.3
											126.599	-1052.28		124.276	-64.7949		129.91	-571.688		124.257	-1179.46
											127.087	-1052.35		124.46	-94.1831		130.288	-582.411		124.766	-1177.5
											127.776	-1028.87		125.138	-75.8928		130.878	-572.541		125.313	-1171.82
											127.917	-1069.46		125.51	-87.0759		131.319	-577.042		125.729	-1178.78
											128.372	-1073.44		125.99	-87.8475		132.075	-551.252		126.097	-1190.34
											128.927	-1065.66		126.627	-73.6011		132.477	-559.63		126.657	-1183.52
											129.38	-1069.71		126.818	-102.267		133.191	-537.843		127.114	-1186.44
											129.987	-1055.83		127.406	-92.5467		133.49	-556.059		127.5	-1196.39
											130.326	-1073.29		127.974	-84.8497		133.937	-560.065		128.267	-1169.43
											131.012	-1050.16		128.376	-93.2573		134.554	-547.589		128.748	-1170.14
											131.356	-1067.05		128.913	-88.5311		135.053	-546.64		128.959	-1196.93
											131.912	-1059.08		129.129	-114.843		135.548	-545.948		129.537	-1188.29
											132.303	-1070.51		129.79	-98.1311		135.902	-558.914		129.996	-1191.08
											132.774	-1072.47		130.308	-95.2605		136.384	-559.504		130.547	-1185.02
											133.32	-1065.74		130.717	-102.898		136.904	-556.389		131.016	-1186.87
											133.761	-1071.26		131.01	-121.689		137.323	-563.116		131.499	-1187.42
											134.227	-1073.87		131.737	-98.7284		137.699	-573.895		131.984	-1187.64
											134.771	-1067.37		132.211	-100.071		138.189	-573.846		132.521	-1183.04
											135.192	-1075.12		132.681	-101.826		138.727	-568.991		132.888	-1194.66
											135.732	-1069.14		133.316	-87.7004		139.211	-569.385		133.534	-1179.5
											136.409	-1047.1		133.818	-86.3729		139.677	-571.471		133.89	-1192.25
											136.867	-1050.69		134.193	-97.35		139.987	-588.779		134.463	-1184.09
											137.136	-1076.31		134.538	-111.099		140.691	-567.933		135.16	-1163.9
											137.661	-1072.02		135.319	-82.9085		141.194	-566.486		135.436	-1184.4
											138.238	-1061.59		135.464	-115.979		141.637	-570.819		135.965	-1180.44
											138.532	-1084.36		135.958	-115.459		141.915	-591.137		136.111	-1213.49
											139.192	-1064.21		136.612	-99.4138		142.457	-585.929		136.83	-1191.2
											139.675	-1064.8		136.947	-114.25		142.953	-585.164		137.253	-1197.48
											140.144	-1067.15		137.533	-104.759		143.475	-581.98		137.795	-1192.36
											140.577	-1073.53		138.179	-89.543		143.885	-589.479		138.365	-1184.5
											141.12	-1067.14		138.803	-76.5157		144.938	-535.006		138.677	-1201.4
											141.561	-1072.64		139.179	-87.255		145.305	-546.709		139.179	-1200.14
											142.021	-1075.95		139.655	-88.4542		145.76	-549.923		139.88	-1179.61
											142.467	-1080.88		140.201	-82.9004		146.257	-549.134		140.162	-1199.49
											143.058	-1068.95		140.556	-95.7025		146.705	-552.994		140.775	-1187.5
											143.494	-1074.99		141.244	-76.4917		147.182	-554.097		140.997	-1213.17
											144.053	-1066.83		141.618	-87.5399		147.706	-550.524		141.633	-1198.86
											144.567	-1063.71		142.075	-90.4976		148.135	-556.35		142.166	-1194.57
											145.064	-1062.72		142.382	-108.028		148.64	-554.727		142.887	-1172.14
											145.575	-1060.07		142.869	-108.161		149.386	-529.778		143.116	-1197.16
											146.216	-1042.18		143.413	-102.74		149.544	-561.69		143.702	-1187.72
											146.39	-1078.98		143.938	-99.2103		150.082	-556.908		144.206	-1186.19
											147.131	-1049.3		144.503	-91.8643		150.573	-556.593		144.627	-1192.62
											147.517	-1061.36		145.295	-62.5153		151.113	-551.662		145.061	-1197.86
											148.026	-1058.92		145.457	-94.0555		151.485	-562.809		145.802	-1173.46
											148.323	-1081.33		145.755	-112.338		152.061	-554.343		145.93	-1208.32
											148.831	-1078.92		146.588	-79.1192		152.494	-559.759		146.588	-1191.93
											149.359	-1074.22		146.964	-89.9591		152.981	-559.903		147.121	-1187.59
											149.949	-1062.39		147.439	-91.2506		153.565	-550.628		147.438	-1204.17
											150.363	-1071.18		148.075	-76.9563		154.02	-553.758		148.039	-1193.26
											150.806	-1076.45		148.62	-71.4708		154.457	-558.774		148.481	-1197.71
											151.464	-1056.5		148.903	-91.2963		155.011	-552.412		148.977	-1196.93
											151.761	-1078.82		149.362	-94.0542		155.349	-566.9		149.656	-1178.57
											152.331	-1069.39		149.922	-87.1364		155.897	-561.086		149.929	-1199.34
											153.002	-1047.95		150.392	-88.9321		156.515	-548.628		150.374	-1203.46
											153.358	-1063.5		150.722	-104.222		156.826	-565.707		151.038	-1186.49
											153.855	-1062.45		151.288	-96.6571		157.179	-578.827		151.429	-1195.88
											154.347	-1061.94		151.789	-95.554		157.737	-572.008		151.869	-1200.62
											154.787	-1067.57		152.303	-92.9445		158.365	-558.567		152.353	-1201.03
											155.323	-1062.05		152.695	-102.285		158.716	-571.829		152.759	-1208.94
											155.669	-1078.65		153.178	-102.73		159.263	-566.142		153.365	-1197.58
											156.026	-1093.98		153.608	-108.48		159.608	-579.926		153.745	-1207.99
											156.59	-1085.14		154.149	-103.3		160.037	-585.664		154.283	-1203.21
											157.396	-1048.05		154.782	-89.374		160.766	-562.47		154.671	-1212.87
											157.764	-1062.04		155.021	-113.434		161.206	-567.106		155.207	-1208.29
											158.254	-1061.85		155.564	-108.162		161.496	-586.225		155.623	-1215.2
											158.663	-1071.13		155.949	-118.115		162.254	-560.19		156.242	-1202.72
											159.198	-1065.59		156.598	-102.606		162.596	-574.378		156.788	-1197.03
											159.697	-1064.42		156.869	-123.492		162.8	-601.791		157.152	-1209.04
											160.401	-1039.2		157.365	-122.814		163.581	-573.525		157.447	-1227.75
											160.549	-1079.02		157.915	-116.789		163.883	-591.465		157.95	-1226.34
											161.084	-1073.56		158.222	-134.284		164.434	-585.439		158.598	-1210.88
											161.565	-1074.4		158.807	-124.926		165.112	-567.11		159.106	-1208.95
											162.151	-1062.86		159.187	-135.414		165.433	-583.252		159.573	-1210.99
											162.55	-1073.33		159.662	-136.728		165.821	-592.943		160.042	-1212.81
											163.019	-1075.64		160.141	-137.672		166.657	-559.377		160.475	-1218.16
											163.767	-1045.24		160.457	-154.18		167.163	-557.624		160.995	-1215.11
											164.074	-1066.44		160.955	-153.264		167.672	-555.726		161.699	-1194.35
											164.496	-1074.13		161.475	-150.233		168.206	-551.169		161.906	-1221.47
											164.931	-1080.46		161.716	-174.044		168.677	-552.905		162.5	-1211.23
											165.438	-1078.17		162.283	-166.473		168.965	-572.246		162.805	-1228.89
											165.982	-1071.65		162.896	-154.375		169.61	-557.139		163.458	-1212.99
											166.747	-1039.32		163.352	-157.554		170.17	-550.208		163.969	-1210.88
											167.268	-1035.46		163.682	-172.785		170.718	-544.437		165.002	-1158.34
											167.657	-1047.18		164.256	-164.514		171.144	-550.396		165.447	-1162.54
											168.14	-1047.66		164.52	-186.212		171.699	-544.016		165.766	-1178.78
											168.664	-1043.53		165.043	-182.839		172.257	-537.213		166.146	-1189.25
											169.04	-1056.72		165.429	-192.678		172.388	-571.706		166.733	-1179.66
											169.643	-1043.21		166.09	-176.113		173.048	-555.178		167.003	-1200.8
											170.261	-1028.15		166.503	-183.249		173.634	-545.691		167.782	-1172.68
											170.727	-1030.66		167.116	-171.18		174.027	-554.913		168.271	-1172.63
											171.032	-1052.09		167.539	-177.493		174.537	-552.753		168.718	-1176.6
											171.688	-1032.5		168.413	-140.313		175.201	-535.883		169.165	-1180.6
											172.141	-1036.59		168.893	-141.198		175.664	-538.312		169.849	-1161.67
											172.554	-1045.42		169.326	-146.416		176.024	-550.617		170.033	-1191.09
											172.98	-1052.68		169.768	-150.893		176.557	-546.416		170.512	-1192.01
											173.564	-1041.58		170.392	-137.798		177.195	-531.957		171.034	-1188.76
											174.039	-1043.07		170.697	-155.467		177.547	-545.03		171.537	-1187.23
											174.695	-1023.36		171.185	-155.549		178.008	-547.655		172.045	-1185.35
											174.991	-1045.98		171.595	-163.121		178.577	-539.954		172.451	-1193.37
											175.454	-1048.93		172.106	-160.86		178.935	-552.436		172.947	-1192.6
											176.033	-1038.26		172.646	-155.919		179.519	-543.229		173.297	-1205.93
											176.489	-1042.12		173.447	-125.698		180.023	-541.777		174.009	-1184.25
											177.233	-1012.2		173.84	-134.893		180.312	-560.948		174.524	-1181.77
											177.716	-1012.75		174.51	-117.379		181.023	-539.43		174.895	-1193.02
											177.958	-1041.62		175.145	-103.227		181.294	-560.436		175.341	-1197.1
											178.377	-1049.61		175.659	-100.71		181.807	-558.042		175.699	-1209.71
											178.931	-1041.98		176.37	-79.3071		182.396	-548.366		176.218	-1206.73
											179.299	-1056.01		176.731	-91.5293		182.869	-549.78		176.814	-1196.28
											180.031	-1027.53		176.882	-124.1		183.307	-554.674		177.1	-1215.84
											180.286	-1054.86		177.462	-115.224		183.825	-551.709		177.839	-1191.65
											180.792	-1052.66		178.093	-101.454		184.169	-565.627		178.221	-1201.88
											181.383	-1040.75		178.62	-97.7686		184.932	-539.184		178.661	-1206.64
											181.838	-1044.54		179.182	-90.5857		185.377	-543.385		179.24	-1197.86
											182.364	-1040.14		179.59	-98.3352		185.794	-550.209		179.534	-1216.59
											182.915	-1032.86		180.045	-101.538		186.255	-552.863		180.245	-1195.11
											183.465	-1025.54		180.499	-104.898		186.648	-562.016		180.605	-1207.4
											183.719	-1053.02		181.095	-94.4153		187.115	-564.131		180.979	-1218.46
											184.33	-1038.57		181.468	-105.599		187.551	-569.206		181.548	-1210.68
											184.65	-1058.35		181.825	-118.254		188.082	-565.019		182.048	-1209.49
											185.411	-1026.49		182.561	-94.3474		188.658	-556.493		182.581	-1205.22
											185.694	-1050.48		182.855	-113.061		189.142	-556.89		182.943	-1217.4
											186.194	-1049.08		183.487	-99.1455		189.565	-563.21		183.495	-1211.3
											186.728	-1043.76		183.739	-122.012		189.92	-576.094		183.876	-1221.67
											187.231	-1042.01		184.336	-111.547		190.524	-564.966		184.56	-1202.7
											187.799	-1032.68		184.941	-100.292		190.909	-574.885		184.753	-1231.2
											188.198	-1043.13		185.403	-102.786		191.746	-541.279		185.33	-1222.61
											188.664	-1045.72		185.819	-109.71		192.077	-556.446		185.809	-1223.51
											189.154	-1045.42		186.416	-99.261		192.524	-560.432		186.481	-1205.79
											189.582	-1052.56		186.853	-104.198		192.9	-571.225		186.722	-1229.64
											190.291	-1026.71		187.451	-93.6001		193.388	-571.31		187.316	-1219.41
											190.778	-1026.91		187.851	-102.166		193.772	-581.25		187.69	-1230.5
											191.198	-1034.84		188.275	-108.338		194.339	-573.68		188.228	-1225.7
											191.576	-1047.74		188.856	-99.3713		194.869	-569.622		188.649	-1232.22
											192.123	-1040.88		189.161	-117.059		195.333	-571.993		189.165	-1229.5
											192.477	-1056.69		189.776	-104.868		195.827	-571.433		189.73	-1222.11
											193.005	-1051.99		190.098	-120.842		196.358	-567.321		190.088	-1234.73
											193.636	-1035.27		190.717	-108.278		196.594	-591.684		190.422	-1249.5
											193.981	-1052.01		191.011	-127.021		197.221	-578.287		190.827	-1257.56
											194.501	-1048.31		191.544	-122.724		197.696	-579.558		191.394	-1249.97
											195	-1047.13		191.998	-125.997		198.143	-583.531		191.927	-1245.59
											195.564	-1038.16		192.6	-115.073		198.839	-563.505		192.499	-1237.6
											196.143	-1027.59		193.54	-71.424		199.451	-551.51		192.814	-1254.32
											196.453	-1048.46		194.195	-55.4146		199.721	-572.575		193.199	-1264.26
											197.076	-1032.61		194.56	-67.1708		200.197	-573.794		193.713	-1261.8
											197.382	-1054.07		195.132	-59.2393		200.784	-564.287		194.305	-1251.79
											198.026	-1035.79		195.524	-68.414		201.056	-585.141		194.849	-1246.43
											198.54	-1032.66		195.909	-78.4093		201.724	-567.772		195.55	-1225.87
											198.961	-1040.54		196.381	-79.9624		202.062	-582.264		195.917	-1237.5
											199.406	-1045.63		196.733	-93.1005		202.628	-574.777		196.42	-1236.08
											199.702	-1068.23		197.471	-69.0907		203.173	-569.372		196.951	-1232.1
											200.386	-1045.32		197.956	-69.2586		203.556	-579.514		197.264	-1248.93
											200.943	-1037.22		198.498	-64.213		203.827	-600.49		197.919	-1232.84
											201.36	-1045.64		198.913	-71.2413		204.3	-601.95		198.298	-1243.42
											201.765	-1055.27		199.436	-67.8594		205.015	-580.05		198.72	-1249.78
											202.268	-1053.54		199.598	-99.348		205.161	-613.087		199.181	-1252.45
											202.673	-1063.36		200.371	-71.8711		205.829	-595.779		199.949	-1225.4
											203.506	-1023		200.733	-84.0132		206.494	-578.597		200.05	-1262.78
											203.793	-1046.6		201.108	-94.9716		207.122	-565.227		200.658	-1251.25
											204.384	-1034.58		201.607	-93.9253		207.688	-557.719		201.125	-1253.26
											204.835	-1038.84		202.178	-85.8945		208.224	-553.042		201.72	-1242.96
											205.176	-1056.12		202.567	-95.5387		208.66	-558.165		202.217	-1242.05
											205.77	-1043.78		203.127	-88.5944		208.818	-589.989		202.642	-1248.21
											206.26	-1043.52		203.777	-72.9855		209.444	-576.67		203.088	-1252.32
											206.682	-1051.3		204.166	-82.5195		209.945	-575.43		203.52	-1257.79
											207.3	-1036.1		204.545	-93.106		210.485	-570.473		204.153	-1243.78
											207.817	-1032.75		205.031	-93.2871		210.845	-582.903		204.633	-1244.54
											208.129	-1053.39		205.3	-114.476		211.53	-563.791		204.936	-1262.42
											208.693	-1044.53		205.991	-94.9528		211.909	-574.415		205.461	-1258.92
											209.13	-1050.52		206.327	-109.537		212.404	-573.747		206.015	-1252.57
											209.564	-1056.78		207.194	-73.0286		212.867	-576.122		206.397	-1262.89
											210.272	-1031.09		207.775	-64.0665		213.257	-585.583		207.048	-1247.12
											210.65	-1044		208.156	-74.5461		213.894	-571.288		207.372	-1262.89
											211.237	-1032.47		208.457	-92.4834		214.241	-585.002		207.518	-1295.92
											211.631	-1043.57		208.996	-87.6823		214.868	-571.526		208.272	-1270.3
											212.101	-1045.67		209.328	-102.735		215.389	-568.375		208.916	-1255.3
											212.489	-1057.37		209.714	-112.564		215.801	-575.719		209.412	-1254.62
											213.085	-1044.81		210.48	-85.7614		216.19	-585.346		209.683	-1275.52
											213.682	-1032.05		210.945	-88.0785		216.656	-587.431		210.055	-1286.68
											214.127	-1037.06		211.451	-86.3911		217.225	-579.701		210.56	-1285.12
											214.528	-1047.26		211.598	-119.265		217.642	-586.533		211.028	-1287.14
											214.97	-1052.72		212.188	-109.401		218.26	-574.078		211.621	-1276.99
											215.572	-1039.33		212.811	-96.434		218.594	-588.886		211.904	-1296.78
											216.069	-1038.42		213.033	-122.131		218.901	-606.445		212.363	-1299.62
											216.524	-1042.31		213.614	-113.112		219.593	-586.794		213.008	-1284.48
											217.135	-1027.89		214.309	-93.1645		220.045	-590.271		213.311	-1302.42
											217.516	-1040.44		214.768	-96.0093		220.596	-584.204		213.983	-1284.63
											218.003	-1040.62		215.21	-100.431		220.945	-597.563		214.234	-1307.54
											218.474	-1042.7		215.575	-112.361		221.366	-604.062		214.84	-1296.13
											218.82	-1059.25		216.036	-115.02		221.869	-602.629		215.353	-1293.68
											219.494	-1037.49		216.527	-114.745		222.217	-616.274		215.96	-1282.27
											220.023	-1032.79		217.174	-99.4039		222.886	-598.719		216.169	-1309.24
											220.45	-1039.95		217.434	-121.405		223.262	-609.6		216.732	-1302.04
											220.926	-1041.41		218.074	-106.827		223.902	-594.941		217.334	-1291.02
											221.4	-1042.98		218.583	-104.839		224.356	-598.243		217.593	-1313.15
											221.854	-1047.06		219.186	-93.7265		225.028	-580.565		218.138	-1307.7
											222.345	-1046.68		219.381	-121.964		225.529	-579.325		218.505	-1319.45
											222.951	-1032.97		219.839	-124.944		225.695	-610.436		219.109	-1308.27
											223.447	-1032.08		220.369	-120.93		226.275	-601.56		219.563	-1311.48
											223.914	-1034.55		220.777	-128.702		226.757	-602.172		220.185	-1298.59
											224.4	-1034.77		221.312	-124.084		227.198	-606.706		220.485	-1316.81
											224.77	-1048.57		221.91	-113.613		227.713	-604.129		221.02	-1312.28
											225.356	-1037.2		222.656	-88.6904		228.114	-612.508		221.412	-1321.5
											225.926	-1027.58		223.086	-94.3265		228.525	-620.022		221.887	-1322.83
											226.425	-1026.43		223.629	-89.0921		229.018	-619.507		222.326	-1327.57
											226.732	-1047.61		224.161	-84.8125		229.434	-626.508		223.036	-1306.18
											227.359	-1031.43		224.602	-89.3314		229.99	-619.942		223.403	-1317.91
											227.661	-1053.09		224.99	-99.0431		230.603	-607.909		223.773	-1329.26
											228.209	-1046.15		225.461	-100.665		230.875	-628.807		224.289	-1326.58
											228.757	-1039.12		226.154	-81.0112		231.437	-621.66		224.761	-1328.21
											229.328	-1029.51		226.609	-84.1494		232.014	-613.1		225.156	-1337.2
											229.72	-1040.83		227.059	-87.7856		232.564	-607.176		225.722	-1329.66
											230.262	-1034.51		227.744	-68.833		232.923	-619.624		226.223	-1328.52
											230.788	-1030.05		228.069	-84.5893		233.445	-616.446		226.958	-1304.71
											231.194	-1039.62		228.622	-78.3318		233.877	-621.778		227.45	-1304.27
											231.681	-1039.85		229.031	-85.9848		234.429	-615.705		228.129	-1285.93
											232.044	-1054.43		229.555	-82.5793		234.859	-621.281		228.411	-1305.83
											232.894	-1012.16		229.939	-92.6685		235.328	-623.165		229.033	-1292.92
											233.066	-1049.21		230.455	-89.9296		235.795	-625.206		229.523	-1292.73
											233.685	-1033.85		230.947	-89.515		236.309	-622.661		229.724	-1320.37
											234.325	-1016.09		231.37	-95.8448		236.618	-640.047		230.376	-1304.58
											234.611	-1039.71		231.804	-101.096		237.384	-613.25		230.933	-1298.01
											235.101	-1039.53		232.238	-106.32		237.715	-628.408		231.232	-1316.26
											235.72	-1024.22		232.761	-102.945		238.024	-645.709		231.668	-1321.32
											236.146	-1031.51		233.327	-95.5272		238.619	-635.383		232.38	-1299.7
											236.585	-1037.22		233.962	-81.2873		239.115	-634.555		232.798	-1306.5
											236.968	-1049.55		234.154	-109.841		239.582	-636.679		233.228	-1312.1
											237.513	-1042.99		234.937	-81.4432		239.837	-659.121		234.028	-1282.04
											238.192	-1020.63		235.442	-79.8602		240.524	-639.959		234.488	-1284.73
											238.47	-1045.23		236.112	-62.3324		241.057	-635.671		235.064	-1276.33
											238.946	-1046.73		236.532	-68.8996		241.362	-653.339		235.687	-1263.32
											239.64	-1022.61		236.997	-71.101		241.809	-657.342		236.168	-1264
											239.888	-1050.75		237.379	-81.3777		242.353	-651.977		236.5	-1279.08
											240.535	-1032.05		238.002	-68.3106		242.938	-642.622		236.946	-1283.18
											241.115	-1021.49		238.261	-90.5587		243.256	-659.056		237.389	-1287.48
											241.413	-1043.71		238.802	-85.4299		243.816	-652.059		238.202	-1256.21
											242.038	-1027.71		239.237	-90.5412		244.396	-643.251		238.607	-1264.22
											242.33	-1050.65		239.953	-68.5674		244.87	-644.686		238.994	-1273.96
											242.885	-1042.71		240.357	-76.6946		245.335	-646.863		239.414	-1280.6
											243.451	-1033.66		240.862	-75.1274		245.557	-672.53		239.766	-1293.68
											243.868	-1042.13		241.31	-78.9614		246.291	-648.829		240.249	-1294.2
											244.509	-1024.21		241.797	-79.1262		246.767	-650.015		240.871	-1281.28
											244.748	-1053.28		242.125	-94.5692		247.261	-649.525		241.276	-1289.4
											245.477	-1025.2		242.903	-66.6217		247.99	-626.24		241.817	-1284.25
											245.772	-1047.81		243.245	-80.7519		248.514	-622.811		242.447	-1270.52
											246.512	-1018.42		243.749	-79.2307		248.991	-623.839		242.9	-1273.97
											246.967	-1022.15		244.257	-77.2473		249.3	-641.25		243.276	-1284.82
											247.222	-1049.55		244.915	-60.9711		249.965	-624.179		243.78	-1283.19
											247.814	-1037.33		245.306	-70.3131		250.473	-622.222		244.377	-1272.8
											248.322	-1035.13		245.828	-67.0033		250.767	-641.026		244.942	-1265.36
											248.766	-1040.22		246.281	-70.4672		251.478	-619.483		245.477	-1260.9
											249.477	-1014.18		247.024	-45.8612		251.819	-633.699		245.865	-1270.56
											249.872	-1025.01		247.403	-56.3385		252.407	-624.102		246.214	-1283.97
											250.332	-1028.33		247.689	-75.9143		253.022	-611.77		246.915	-1263.43
											250.884	-1020.86		248.363	-57.891		253.316	-630.534		247.146	-1288.24
											251.153	-1046.55		249.186	-25.7483		253.824	-628.58		247.82	-1270.4
											251.709	-1038.65		249.678	-25.3775		254.372	-622.871		248.265	-1274.51
											252.202	-1038.01		250.097	-32.043		254.651	-643.056		248.633	-1286.19
											252.752	-1030.87		250.761	-15.0672		255.283	-629.167		249.268	-1271.96
											253.065	-1051.37		251.32	-8.23353		255.673	-638.659		249.82	-1265.78
											253.77	-1025.93		251.798	-9.21653		256.315	-623.883		250.203	-1275.95
											254.16	-1037.42		252.299	-8.00581		256.729	-630.988		250.705	-1274.58
											254.577	-1045.82		252.834	-3.50932		257.153	-637.214		251.115	-1282.25
											255.079	-1044.22		253.126	-22.3476		257.691	-632.475		251.668	-1275.89
											255.418	-1061.67		253.811	-3.40567		258.256	-624.932		252.174	-1274.16
											256.222	-1024.69		254.244	-8.70329		258.688	-630.498		252.986	-1242.96
											256.572	-1040.85		254.562	-25.2123		259.169	-631.186		253.436	-1246.75
											257.193	-1025.42		255.233	-7.57048		259.627	-634.081		253.763	-1262.21
											257.751	-1017.25		255.666	-12.8516		260.28	-618.18		254.441	-1243.93
											257.975	-1048.19		256.029	-24.9497		260.76	-618.892		254.757	-1260.52
											258.56	-1036.86		256.567	-20.1086		261.029	-640.055		255.33	-1252.36
											259.172	-1022.38		257.199	-6.28758		261.881	-605.031		255.863	-1248.02
											259.499	-1041.15		257.658	-9.11406		262.095	-631.417		256.393	-1243.99
											260.035	-1035.62		258.086	-14.8686		262.538	-635.818		256.81	-1250.91
											260.789	-1004.58		258.709	-1.88682		263.141	-624.71		257.269	-1253.73
											260.963	-1041.31		259.087	-12.4788		263.639	-623.853		257.852	-1244.52
											261.539	-1030.97		259.386	-30.8601		263.823	-653.245		258.227	-1255.53
											261.974	-1037.25		259.92	-26.3417		264.42	-642.669		258.754	-1251.74
											262.371	-1047.88		260.54	-13.7041		265.007	-633.196		259.151	-1260.57
											262.958	-1036.33		261.008	-15.6342		265.433	-639.101		259.796	-1245.45
											263.553	-1023.88		261.621	-3.59797		266.196	-612.601		260.232	-1250.43
											264.073	-1020.13		261.988	-15.3363		266.434	-636.827		260.648	-1257.4
											264.462	-1031.78		262.476	-15.2421		266.999	-629.308		261.037	-1266.96
											264.761	-1053.99		262.974	-14.3354		267.464	-631.567		261.596	-1260.23
											265.436	-1031.99		263.502	-10.4703		267.898	-636.819		262.029	-1265.57
											265.933	-1031.05		263.878	-21.2645		268.618	-614.506		262.449	-1272.16
											266.477	-1024.5		264.496	-8.76694		268.918	-632.594		263.003	-1265.69
											266.942	-1027.29		264.873	-19.5553		269.622	-611.828		263.31	-1283.23
											267.338	-1038.01		265.477	-8.29805		269.913	-630.828		263.796	-1283.49
											267.877	-1031.99		265.965	-8.43096		270.455	-625.756		264.342	-1277.88
											268.463	-1020.6		266.495	-4.39073		271.056	-614.844		265.038	-1257.86
											268.933	-1022.83		266.799	-22.1086		271.39	-629.651		265.359	-1273.99
											269.423	-1022.6		267.439	-7.45859		271.982	-619.725		265.936	-1265.46
											269.788	-1037		267.906	-9.59374		272.395	-626.892		266.35	-1272.48
											270.394	-1023.23		268.369	-11.9744		272.94	-621.446		266.631	-1292.51
											270.786	-1034.51		268.918	-6.12515		273.541	-610.663		267.398	-1265.68
											271.182	-1045.34		269.448	-2.07719		273.983	-615.06		267.716	-1282.1
											271.587	-1054.99		269.809	-14.3749		274.405	-621.459		268.214	-1281.14
											272.319	-1026.5		270.345	-9.7713		275.007	-610.459		268.641	-1287.01
											272.832	-1023.55		270.855	-7.60837		275.404	-619.255		269.274	-1273.11
											273.447	-1008.73		271.489	6.44954		276.018	-607.108		269.776	-1271.8
											273.684	-1038.24		271.774	-13.2451		276.297	-627.298		270.204	-1277.56
											274.306	-1022.56		272.233	-15.9745		276.626	-642.727		270.759	-1271.15
											274.808	-1020.94		272.71	-17.1257		277.45	-610.203		271.063	-1288.93
											275.249	-1026.4		273.322	-5.14681		277.959	-608.241		271.71	-1273.57
											275.771	-1022.44		273.835	-2.78827		278.565	-596.888		272.184	-1275.01
											276.219	-1027.09		274.111	-23.1988		279.167	-585.964		272.607	-1281.31
											276.759	-1021.15		274.543	-28.6662		279.646	-586.837		272.943	-1295.86
											277.173	-1029.81		275.273	-5.3355		280.279	-572.907		273.631	-1276.69
											277.62	-1034.62		275.617	-19.2382		280.673	-581.97		274.066	-1281.85
											278.051	-1041.28		276.31	0.50621		280.95	-602.321		274.627	-1274.82
											278.655	-1027.84		276.643	-14.4407		281.692	-577.85		275.042	-1281.87
											279.135	-1028.73		277.072	-20.1014		282.055	-589.951		275.543	-1280.65
											279.567	-1035.34		277.551	-21.1261		282.676	-577.066		276.098	-1274.14
											280.167	-1022.33		278.061	-18.9221		283.213	-572.405		276.778	-1255.73
											280.703	-1016.6		278.597	-14.363		283.534	-588.542		277.024	-1279.01
											281.069	-1030.93		279.007	-21.9187		284.04	-586.887		277.715	-1259.5
											281.541	-1032.9		279.736	1.33042		284.524	-587.279		278.18	-1261.67
											281.977	-1038.95		279.977	-22.4697		285.186	-570.49		278.709	-1257.85
											282.508	-1033.99		280.296	-38.8952		285.477	-589.516		278.867	-1289.61
											283.047	-1028.02		280.959	-21.995		286.126	-573.987		279.453	-1280.24
											283.551	-1026.25		281.452	-21.6003		286.524	-582.673		280.017	-1272.92
											284.077	-1021.75		282.046	-11.3929		287.189	-565.596		280.926	-1232.31
											284.494	-1030.13		282.527	-12.0555		287.725	-561.005		281.233	-1249.86
											284.894	-1040.46		282.91	-22.2307		288.106	-571.362		281.731	-1248.84
											285.521	-1024.25		283.407	-21.3326		288.458	-584.556		282.443	-1227.3
											286.046	-1019.87		283.836	-27.0409		288.946	-584.479		282.638	-1255.56
											286.565	-1016.29		284.256	-33.6851		289.431	-584.796		283.168	-1251.52
											287.027	-1019.37		284.821	-26.1637		289.814	-594.994		283.651	-1252.02
											287.492	-1022.07		285.357	-21.588		290.577	-568.488		284.148	-1251.18
											288.001	-1019.68		285.752	-30.6244		290.878	-586.522		284.551	-1259.42
											288.191	-1054.51		286.358	-19.2876		291.458	-577.788		284.905	-1272.39
											288.969	-1020.69		286.87	-16.9609		291.982	-574.251		285.562	-1256.07
											289.344	-1033.86		287.219	-30.3798		292.557	-565.854		286.184	-1243.19
											289.953	-1019.74		287.724	-28.7199		292.935	-576.501		286.73	-1237.52
											290.35	-1030.39		288.301	-20.1662		293.744	-545.547		286.966	-1261.91
											290.925	-1020.23		288.65	-33.5892		294.306	-538.451		287.533	-1254.41
											291.193	-1046		289.116	-35.7812		294.561	-561.021		287.976	-1258.68
											291.67	-1047.38		289.903	-6.96455		295.203	-546.141		288.637	-1242.09
											292.392	-1020.04		290.431	-3.08741		295.62	-552.959		289.16	-1238.73
											292.877	-1020.37		290.719	-22.3991		296.286	-535.807		289.67	-1236.54
											293.35	-1022.19		291.047	-37.9183		296.687	-544.256		289.898	-1261.65
											293.808	-1025.71		291.747	-17.4417		297.032	-558.128		290.425	-1257.97
											294.26	-1029.92		292.233	-17.7037		297.668	-543.765		291.032	-1246.44
											294.696	-1036.05		292.687	-20.9861		298.223	-537.367		291.545	-1244.05
											295.23	-1030.75		293.076	-30.5017		298.578	-550.253		291.991	-1248.18
											295.553	-1050.07		293.537	-33.1197		299.119	-545.146		292.244	-1270.88
											296.366	-1012.1		294.127	-23.2858		299.576	-548.211		292.953	-1249.54
											296.668	-1033.82		294.681	-16.9526		299.979	-556.371		293.305	-1262.64
											297.151	-1034.41		295.335	-1.02185		300.605	-543.07		293.804	-1261.68
											297.697	-1027.65		295.673	-15.5585		301.206	-532.262		294.347	-1256.34
											298.113	-1036.19		296.025	-28.5779		301.624	-538.982		294.7	-1269.39
											298.549	-1042.15		296.61	-19.2852		302.057	-544.359		295.32	-1256.73
											299.298	-1011.7		297.101	-18.9487		302.479	-550.749		295.739	-1263.35
											299.871	-1001.77		297.496	-27.9857		303.085	-539.365		296.475	-1239.53
											300.257	-1013.75		298.067	-20.0116		303.322	-563.595		296.864	-1249.04
											300.615	-1028.98		298.496	-25.7733		303.939	-551.155		297.315	-1252.62
											301.141	-1024.54		299.01	-23.2514		304.406	-553.169		297.579	-1274.28
											301.522	-1037.1		299.587	-14.6929		305.075	-535.771		298.346	-1247.33
											302.084	-1028.57		300.196	-2.99728		305.818	-511.155		298.759	-1254.64
											302.566	-1029.2		300.732	1.61711		306.25	-516.545		299.26	-1253.48
											303.208	-1011.3		301.019	-17.8235		306.738	-516.663		299.452	-1281.9
											303.557	-1027.54		301.595	-9.34		307.284	-511.111		300.037	-1272.62
											303.97	-1036.32		301.903	-26.7692		307.612	-526.527		300.866	-1239.83
											304.459	-1036.19		302.509	-15.4097		308.147	-522.014		301.079	-1266.3
											304.781	-1055.62		302.786	-35.7549		308.773	-508.772		301.603	-1262.85
											305.332	-1048.31		303.461	-17.7795		309.262	-508.651		302.267	-1245.9
											306.011	-1026.04		303.923	-20.2856		309.539	-529.007		302.599	-1260.92
											306.581	-1016.45		304.435	-18.0259		310.139	-518.303		303.19	-1251.03
											306.943	-1031.22		305.051	-5.65336		310.684	-512.678		303.818	-1237.54
											307.389	-1036.14		305.293	-29.3578		311.058	-523.727		304.064	-1260.95
											307.937	-1029.18		305.859	-21.8873		311.757	-503.512		304.448	-1270.95
											308.357	-1037.14		306.195	-36.5648		312.044	-522.818		305.089	-1256.32
											308.926	-1027.67		306.745	-30.6735		312.841	-493.092		305.548	-1259.09
											309.363	-1033.65		307.279	-26.2102		313.144	-510.883		305.899	-1272.33
											309.813	-1038.15		307.712	-31.6247		313.572	-516.716		306.569	-1254.81
											310.369	-1030.18		308.204	-31.1404		314.219	-501.385		306.957	-1264.46
											310.794	-1037.62		308.908	-10.3929		314.617	-510.097		307.656	-1244.13
											311.274	-1038.61		309.32	-17.6329		315.049	-515.528		307.812	-1276.19
											311.756	-1039.29		309.804	-18.1318		315.586	-510.752		308.574	-1249.78
											312.463	-1013.72		310.291	-18.2057		316.078	-510.465		309.146	-1241.69
											312.724	-1040.29		310.708	-25.0721		316.502	-516.668		309.466	-1257.93
											313.27	-1033.48		311.286	-16.4795		316.786	-536.361		309.932	-1260.13
											313.873	-1020.02		311.796	-14.3312		317.461	-518.365		310.391	-1262.83
											314.131	-1047.03		312.118	-30.3703		317.992	-514.227		310.811	-1269.42
											314.843	-1020.86		312.676	-23.5852		318.511	-511.166		311.28	-1271.27
											315.25	-1030.28		313.188	-21.3465		319.064	-504.986		311.803	-1267.87
											315.844	-1017.98		313.451	-43.0538		319.213	-537.721		312.407	-1256.74
											316.331	-1018.11		314.091	-28.4453		319.836	-524.732		312.787	-1267.21
											316.853	-1014.22		314.814	-5.8393		320.416	-515.883		313.522	-1243.37
											317.183	-1032.64		315.478	11.1854		320.983	-508.192		313.651	-1278.03
											317.705	-1028.73		316.122	26.1502		321.284	-526.412		314.335	-1259.11
											318.041	-1046.53		316.364	2.44833		321.889	-515.01		314.721	-1269.02
											318.684	-1028.47		316.87	4.19502		322.398	-513.099		315.03	-1286.27
											319.205	-1024.61		317.409	9.11817		322.972	-504.771		315.77	-1262.1
											319.982	-990.822		317.851	4.68647		323.257	-524.375		316.336	-1254.54
											320.208	-1021.46		318.374	7.91491		323.951	-504.543		316.715	-1265.07
											320.673	-1024.22		318.769	-0.99223		324.484	-500.166		317.176	-1267.68
											321.019	-1040.78		319.38	10.818		324.825	-514.399		317.851	-1249.7
											321.51	-1040.42		319.886	12.5761		325.317	-514.074		318.2	-1263.11
											321.985	-1042.01		320.241	-0.32813		325.825	-512.185		318.747	-1257.42
											322.751	-1009.56		320.853	11.6414		326.308	-512.702		319.197	-1261.14
											323.18	-1016.41		320.98	-23.1604		326.824	-509.956		319.629	-1266.53
											323.646	-1019.06		321.695	-1.31583		327.102	-530.319		320.111	-1267.17
											324.103	-1022.68		322.229	3.08158		327.963	-494.252		320.744	-1253.18
											324.514	-1031.84		322.74	5.30906		328.057	-532.38		321.039	-1271.76
											324.907	-1042.85		323.154	-1.89673		328.63	-524.086		321.656	-1259.37
											325.649	-1013.23		323.715	5.17256		329.142	-521.86		322.114	-1262.25
											326.011	-1028.03		324.211	5.91122		329.78	-507.36		322.47	-1275.03
											326.603	-1015.82		324.701	6.05379		330.186	-515.384		322.99	-1271.99
											327.228	-999.746		325.095	-3.04922		330.642	-518.411		323.708	-1249.81
											327.364	-1041.04		325.561	-5.12109		331.279	-504.082		323.973	-1271.33
											327.974	-1026.8		326.316	20.5959		331.794	-501.486		324.377	-1279.42
											328.478	-1024.89		326.584	-0.72902		332.002	-528.521		324.978	-1268.56
											328.851	-1038.44		327.092	1.22043		332.696	-508.65		325.163	-1297.81
											329.498	-1019.73		327.503	-6.21055		333.12	-514.859		325.88	-1275.83
											329.871	-1033.28		328.069	1.24362		333.526	-522.79		326.281	-1284.21
											330.292	-1041.12		328.593	4.72748		334.054	-518.955		326.812	-1280.04
											331.005	-1014.86		329.145	10.9125		334.384	-534.245		327.414	-1269.13
											331.429	-1022.33		329.556	3.46168		335.103	-511.923		327.737	-1285.04
											331.88	-1026.67		330.084	7.33036		335.754	-496.262		328.394	-1268.67
											332.322	-1032.19		330.564	6.59355		335.979	-521.657		328.632	-1292.94
											333.08	-1000.58		331.062	7.4152		336.442	-524.074		329.326	-1273.01
											333.5	-1008.54		331.455	-1.73892		336.962	-520.939		329.91	-1263.7
											333.822	-1027.98		331.86	-9.66767		337.536	-512.686		330.136	-1289.05
											334.386	-1019.17		332.453	0.37469		337.905	-524.303		330.505	-1300.51
											334.912	-1014.75		332.926	-1.0596		338.467	-517.109		331.226	-1278.12
											335.386	-1016.42		333.558	12.805		338.982	-514.525		331.867	-1263.37
											335.904	-1012.85		333.613	-28.9839		339.5	-511.691		332.192	-1279.07
											336.377	-1014.73		334.401	-0.11389		340.094	-501.465		332.616	-1285.32
											336.585	-1047.44		334.628	-25.2611		340.582	-501.477		333.223	-1273.91
											337.327	-1017.76		335.444	6.28109		340.895	-518.332		333.537	-1290.73
											337.779	-1021.99		335.83	-3.51357		341.166	-539.328		334.024	-1290.79
											338.361	-1010.96		336.368	1.21537		341.978	-508.085		334.632	-1279.26
											338.844	-1011.73		336.801	-4.06486		342.399	-514.555		335.118	-1279.38
											339.234	-1023.18		337.167	-15.8112		342.927	-510.739		335.654	-1274.79
											339.656	-1030.95		337.866	4.44724		343.251	-526.566		336.045	-1284.16
											340.109	-1035		338.232	-7.25608		343.93	-508.174		336.612	-1276.59
											340.846	-1005.82		338.866	6.79831		344.136	-535.363		337.111	-1275.59
											341.385	-999.973		339.4	11.2044		344.872	-511.432		337.688	-1267
											341.671	-1023.53		339.716	-5.49726		345.354	-512.084		338.163	-1268.27
											342.11	-1029.31		340.171	-8.72122		345.815	-514.675		338.733	-1260.36
											342.596	-1029.55		340.769	1.95911		346.378	-507.486		339.025	-1279.26
											343.112	-1026.35		341.217	-1.88354		346.803	-513.544		339.591	-1271.8
											343.918	-989.249		341.768	4.08585		347.217	-520.783		340.047	-1274.91
											343.96	-1041.31		342.192	-2.01926		347.629	-528.075		340.455	-1282.67
											344.592	-1024.52		342.689	-1.22346		348.377	-502.99		340.894	-1287.46
											345.123	-1019.62		343.253	6.12501		348.885	-501.102		341.444	-1281.43
											345.649	-1015.06		343.923	23.6549		349.226	-515.349		342.005	-1274.43
											346.135	-1015.41		344.242	7.36117		349.614	-524.97		342.664	-1257.9
											346.434	-1037.51		344.687	3.12685		350.196	-515.941		342.91	-1281.27
											347.142	-1011.8		345.165	2.24074		350.677	-516.708		343.548	-1266.77
											347.533	-1023.24		345.736	10.1049		351.071	-525.664		344.01	-1269.37
											348.19	-1003.42		346.136	1.67449		351.629	-519.038		344.331	-1285.52
											348.408	-1035.07		346.669	5.97709		352.118	-518.865		344.953	-1272.66
											348.993	-1023.77		346.974	-11.6764		352.72	-507.95		345.447	-1272
											349.506	-1020.91		347.609	2.47767		353.09	-519.304		345.81	-1284.08
											350.017	-1018.24		348.169	9.34148		353.582	-518.928		346.297	-1284.21
											350.373	-1033.64		348.622	5.98077		354.162	-510.169		346.901	-1273.12
											350.865	-1033.11		349.119	6.85186		354.621	-512.93		347.557	-1256.83
											351.501	-1015.87		349.589	5.09618		354.822	-540.595		347.648	-1295.12
											352.063	-1007.27		350.166	13.6128		355.523	-520.108		348.245	-1284.65
											352.54	-1008.59		350.454	-5.63272		355.91	-529.927		348.533	-1304.01
											353.109	-999.148		351.021	1.95416		356.597	-510.65		349.135	-1292.95
											353.43	-1018.68		351.455	-3.20739		356.988	-520.115		349.779	-1277.94
											354.134	-993.435		351.847	-12.6265		357.572	-510.783		350.541	-1251.55
											354.36	-1024.17		352.505	3.80875		357.917	-524.663		350.649	-1288.31
											354.815	-1027.94		352.863	-8.73789		358.496	-515.864		351.244	-1277.96
											355.655	-986.852		353.431	-1.08001		358.863	-527.59		351.709	-1280.18
											355.86	-1019.98		353.999	6.69257		359.372	-525.58		352.319	-1268.47
											356.62	-988.171		354.198	-21.2964		360.063	-506.086		352.704	-1278.36
											356.816	-1022.29		354.948	3.97876		360.356	-524.805		353.137	-1283.68
											357.289	-1024.08		355.339	-5.38882		360.71	-537.795		353.398	-1305.62
											357.736	-1028.97		355.849	-3.2664		361.547	-504.186		353.883	-1305.98
											358.304	-1019.63		356.288	-8.03252		362.107	-497.205		354.523	-1291.27
											358.749	-1024.74		356.73	-12.5057		362.345	-521.268		355.094	-1283.3
											359.271	-1020.72		357.498	14.5623		363.018	-503.474		355.546	-1286.85
											359.737	-1023.21		357.711	-12.0559		363.3	-523.373		356.057	-1284.63
											360.321	-1012.02		358.431	10.3853		363.829	-519.482		356.382	-1300.37
											360.767	-1017.04		358.851	3.74931		364.292	-521.94		357.129	-1275.42
											361.228	-1020.21		359.384	8.18047		364.874	-512.905		357.498	-1286.85
											361.75	-1016.28		359.938	14.437		365.188	-529.703		357.974	-1288.1
											362.268	-1012.78		360.297	1.97422		365.828	-515.031		358.208	-1312.62
											362.727	-1016.22		360.652	-10.812		366.253	-521.15		358.888	-1294.09
											363.19	-1019.17		361.184	-6.57627		366.901	-505.709		359.471	-1284.91
											363.714	-1015		361.778	3.55376		367.185	-525.41		359.781	-1302.1
											364.183	-1017.19		362.201	-2.72277		367.728	-520.085		360.406	-1288.96
											364.675	-1016.74		362.61	-10.4523		368.052	-535.915		360.806	-1297.4
											365.307	-999.865		363.274	6.60257		368.708	-519.733		361.387	-1288.5
											365.758	-1004.28		363.552	-13.7085		369.183	-521.04		361.809	-1294.87
											366.049	-1027.26		364.352	16.3913		369.749	-513.529		362.193	-1304.9
											366.639	-1015.43		364.702	3.06767		370.183	-518.753		362.768	-1296.58
											367.215	-1005.14		365.116	-4.0761		370.522	-533.151		363.239	-1298.25
											367.464	-1033.16		365.675	2.70295		371.054	-528.927		363.898	-1281.7
											368.183	-1006.17		366.136	0.05328		371.64	-519.453		364.357	-1284.61
											368.63	-1010.86		366.624	0.07322		371.97	-534.749		364.514	-1316.47
											369.214	-999.745		367.081	-2.94019		372.446	-535.898		365.288	-1288.94
											369.643	-1006.75		367.568	-3.02513		373.049	-524.799		365.655	-1300.59
											370.195	-999.25		368.047	-3.9061		373.588	-519.981		366.229	-1292.35
											370.674	-1000.25		368.72	13.8604		373.977	-529.519		366.443	-1318.82
											370.877	-1033.71		369.022	-4.01966		374.494	-526.798		367.228	-1290.2
											371.767	-986.591		369.5	-5.0464		375.114	-514.029		367.563	-1304.98
											371.919	-1025.94		370	-3.86458		375.575	-516.628		368.059	-1304.15
											372.559	-1008.15		370.446	-7.99994		375.925	-529.94		368.471	-1311.47
											373.115	-1000.22		370.922	-9.07586		376.66	-506.138		369.09	-1298.92
											373.481	-1014.59		371.64	13.0148		376.917	-528.432		369.586	-1298.09
											374.023	-1008.34		372.129	13.1785		377.451	-523.981		370.152	-1290.65
											374.414	-1019.65		372.457	-2.37649		377.882	-529.494		370.539	-1300.33
											374.917	-1017.91		372.966	-0.30619		378.394	-527.197		370.911	-1311.59
											375.491	-1007.94		373.637	17.316		379.016	-514.289		371.579	-1294.26
											376.026	-1002.47		373.984	3.62415		379.431	-521.43		371.955	-1305.16
											376.521	-1001.58		374.52	8.35406		380.07	-506.876		372.554	-1294.44
											376.879	-1016.9		374.975	5.07236		380.32	-529.899		372.863	-1311.72
											377.33	-1021.25		375.454	4.24094		380.81	-529.686		373.337	-1313.03
											377.784	-1025.19		375.918	1.85737		381.356	-524.117		374.066	-1289.88
											378.327	-1018.66		376.236	-14.5687		381.822	-526.188		374.235	-1320.67
											378.826	-1017.52		376.947	6.93549		382.292	-527.942		374.828	-1310.52
											379.437	-1003.18		377.467	9.98853		382.86	-520.262		375.54	-1288.93
											379.99	-995.6		377.761	-8.69422		383.253	-529.463		375.84	-1307.11
											380.275	-1019.36		378.364	2.36713		383.801	-523.64		376.372	-1302.84
											380.747	-1021.21		378.844	1.55224		384.27	-525.561		376.97	-1292.28
											381.167	-1029.18		379.305	-1.02911		384.761	-525.304		377.397	-1298.2
											381.679	-1026.39		379.773	-3.02548		385.126	-537.223		377.806	-1305.76
											382.274	-1013.89		380.307	1.41931		385.909	-508.714		378.373	-1298.17
											383.01	-984.922		380.615	-15.9568		386.399	-508.606		378.925	-1292.05
											383.503	-984.335		381.225	-4.19801		386.739	-522.833		379.427	-1290.72
											383.784	-1008.64		381.815	5.65787		387.288	-516.936		379.767	-1304.97
											384.202	-1016.78		382.213	-3.13085		387.705	-523.847		380.135	-1316.53
											384.611	-1026.08		382.447	-27.6203		388.293	-514.194		380.779	-1301.57
											385.221	-1011.86		383.221	-0.09266		388.779	-514.403		381.145	-1313.37
											385.673	-1016.01		383.66	-4.79757		389.242	-516.91		381.646	-1312.05
											386.069	-1026.86		384.041	-15.0911		389.642	-525.389		382.039	-1321.26
											386.561	-1026.37		384.531	-14.933		390.034	-534.668		382.487	-1325.09
											387.2	-1008.76		385.14	-3.31568		390.67	-520.448		383.099	-1313.27
											387.696	-1007.8		385.596	-6.39805		391.039	-531.835		383.627	-1309.39
											387.93	-1037.62		386.184	3.20566		391.639	-521.027		384.12	-1308.96
											388.639	-1011.68		386.561	-7.4958		392.136	-520.248		384.534	-1316.13
											389.058	-1019.83		387.082	-4.30655		392.572	-525.214		385.168	-1302.06
											389.642	-1008.6		387.518	-9.35348		393.109	-520.593		385.697	-1298.03
											390.064	-1016.28		388.07	-3.21577		393.524	-527.638		386.166	-1299.88
											390.661	-1003.66		388.565	-2.55822		393.949	-533.784		386.568	-1308.24
											390.919	-1030.55		388.854	-21.7787		394.677	-510.557		387.192	-1295.11
											391.332	-1039.29		389.566	-0.17376		395.089	-517.937		388.1	-1254.64
											392.078	-1009.17		390.148	8.88264		395.48	-527.323		388.545	-1258.84
											392.7	-993.547		390.575	2.96664		396.176	-507.276		388.844	-1277.06
											392.911	-1025.91		391.176	13.8365		396.25	-547.167		389.523	-1258.63
											393.502	-1013.92		391.601	7.72872		396.929	-528.819		389.732	-1285.63
											393.9	-1024.49		391.857	-14.6148		397.266	-543.354		390.168	-1290.63
											394.561	-1004.27		392.478	-1.74914		398.008	-518.949		390.828	-1274.1
											394.948	-1016.05		392.933	-5.00045		398.441	-524.24		391.324	-1273.25
											395.533	-1004.76		393.447	-2.5385		398.93	-524.138		391.68	-1286.02
											395.938	-1014.48		393.879	-7.92123		399.439	-522.114		392.288	-1274.45
											396.515	-1004.14		394.436	-1.29086		399.919	-522.896		392.63	-1288.58
											396.865	-1020.33		394.847	-8.75142		400.381	-525.417		393.249	-1276.03
											397.393	-1015.58		395.217	-20.13		400.786	-533.515		393.532	-1295.75
											397.93	-1009.98		395.784	-12.5168		401.466	-514.977		394.269	-1271.72
											398.371	-1015.42		396.403	0.0218		401.916	-518.729		394.62	-1284.95
											398.931	-1006.99		396.689	-19.3783		402.201	-538.254		395.107	-1285.12
											399.364	-1013.52		397.345	-3.20316		402.97	-511.157		395.821	-1263.39
											399.888	-1009.27		397.802	-6.29011		403.252	-531.06		395.984	-1294.62
											400.117	-1039.65		398.493	13.3041		403.877	-517.907		396.725	-1270.32
											400.676	-1031.37		398.775	-6.63341		404.488	-506.071		397.088	-1282.43
											401.181	-1029.31		399.323	-0.77934		404.665	-536.025		397.415	-1297.92
											401.811	-1012.86		399.837	1.69555		405.25	-526.705		398.054	-1283.37
											402.467	-993.081		400.335	2.67085		405.937	-507.454		398.696	-1268.52
											402.892	-1000.58		400.875	7.62506		406.166	-532.513		399.112	-1275.47
											403.384	-1000.13		401.238	-4.43118		406.79	-519.475		399.328	-1301.79
											403.781	-1010.8		401.693	-7.6324		407.133	-533.399		399.891	-1294.53
											404.263	-1011.48		402.348	8.4899		407.615	-533.971		400.319	-1300.38
											404.835	-1001.69		402.666	-7.93097		408.224	-522.356		401.05	-1276.88
											405.239	-1011.47		403.112	-12.0017		408.778	-516.045		401.278	-1302.06
											405.752	-1008.52		403.709	-1.51278		409.283	-514.437		401.906	-1288.5
											406.21	-1012.19		404.173	-3.90393		409.587	-532.168		402.572	-1271.37
											406.669	-1015.56		404.395	-29.5416		410.193	-520.818		403.189	-1258.88
											407.062	-1026.66		405.206	1.61845		410.668	-522.077		403.375	-1288.06
											407.527	-1029.45		405.561	-11.1863		411.093	-528.152		403.865	-1287.91
											408.132	-1015.7		406.062	-9.92737		411.436	-542.096		404.394	-1283.99
											408.568	-1021.8		406.566	-8.47635		412.02	-532.865		404.896	-1282.69
											409.164	-1009.27		407.017	-12.0685		412.476	-536.039		405.253	-1295.33
											409.631	-1011.63		407.577	-5.13847		412.993	-533.188		406.032	-1267.3
											410.115	-1012.13		407.991	-12.2337		413.563	-525.386		406.326	-1285.94
											410.472	-1027.58		408.579	-2.68256		414.046	-525.897		406.837	-1283.7
											410.954	-1028.32		409.059	-3.42144		414.519	-527.39		407.138	-1301.75
											411.521	-1019.05		409.389	-18.7671		414.964	-531.478		407.794	-1285.66
											412.023	-1017.34		409.939	-12.797		415.574	-519.649		408.499	-1264.68
											412.664	-999.51		410.399	-15.4898		415.855	-539.71		409.097	-1254.13
											413.084	-1007.56		411.08	3.13401		416.38	-536.167		409.563	-1256.29
											413.54	-1011.28		411.596	5.78255		416.951	-528.241		410.097	-1251.84
											413.916	-1024.42		411.834	-18.2558		417.323	-539.296		410.576	-1252.68
											414.492	-1014.19		412.474	-3.63499		418.004	-520.809		410.999	-1259.03
											415.101	-999.96		412.892	-10.4631		418.546	-515.6		411.545	-1253.41
											415.599	-998.732		413.408	-7.66533		418.876	-530.875		412.062	-1250.73
											416.032	-1005.2		413.85	-12.2158		419.366	-530.626		412.473	-1258.15
											416.523	-1004.91		414.366	-9.5047		419.811	-534.81		413.095	-1245.19
											417.034	-1002.3		414.969	1.55162		420.419	-523.199		413.365	-1266.24
											417.468	-1008.54		415.526	8.19525		420.861	-527.698		413.814	-1269.99
											417.893	-1015.97		416.104	16.8962		421.262	-536.121		414.491	-1251.85
											418.452	-1007.79		416.4	-1.73545		421.72	-539.008		415.027	-1247.19
											418.88	-1014.73		416.829	-7.38255		422.324	-527.93		415.307	-1267.2
											419.514	-997.683		417.329	-6.2311		422.665	-542.09		416.061	-1241.54
											419.919	-1007.44		417.934	5.05544		423.21	-536.604		416.479	-1248.43
											420.381	-1010.54		418.242	-12.3142		424.005	-506.988		417.007	-1244.48
											420.759	-1023.4		418.938	7.71196		424.386	-517.341		417.237	-1269.39
											421.252	-1022.78		419.197	-14.3511		424.956	-509.42		417.678	-1274.05
											421.93	-1000.71		419.92	8.20988		425.258	-527.387		418.267	-1264.27
											422.312	-1013.01		420.251	-7.0008		425.865	-515.995		418.805	-1259.57
											422.719	-1022.55		420.992	17.4239		426.166	-533.949		419.481	-1241.37
[truncated: 1,143 more rows]

## Sheet: Fig.2E
left pannel			middle pannel				curve1(top)			curve1(bottom)			curve2			curve3(top)			curve3(bottom)			curve4
[truncated: 2,050 more rows]

[truncated: 22 more sheets: Fig.3A, Fig.3B, Fig.3C, Fig.3D, Fig.3E, Fig.3F, Fig.4A, Fig.4B, Fig.5A, Fig.5B, Fig.5C, Fig.5D, SI Fig.1A, SI Fig.1B, SI Fig.1C, SI Fig.2A, SI Fig.2B, SI Fig.3A, SI Fig.3B, SI Fig.4A …]
